# Supplementary material for: RFX2 Is a Major Transcriptional Regulator of Spermiogenesis
Source: PLoS Genet. 2015 Jul 10;11(7):e1005368. doi: 10.1371/journal.pgen.1005368 (PMC4498915; doi:10.1371/journal.pgen.1005368)
Supplement: S1 Table — (XLSX) [file pgen.1005368.s011.xlsx]

## Sheet: Table S1
Table S1: Summary of RFX2 target genes and differentially expressed genes in Rfx2-/- testes at P21 and P30.
Ensembl ID	name	ChIP-Seq	DE at P21	DE at P30	logFC at P21	Pvalue at P21	BaseMean at P21	logFC at P30	Pvalue at P30	BaseMean at P30	Syscilia	High stringency in CilDB
ENSMUSG00000040009	Gnaz	yes	up	up	3.38431	2.04e-57	1179.72	3.71452	2.15e-24	524.761	no	yes
ENSMUSG00000097169	Gm26661	yes	up	up	1.58395	1.46e-08	1000.09	1.07357	0.00136143	588.264	no	no
ENSMUSG00000026806	Ddx31	yes	up	up	1.39215	2.31e-10	1436.95	1.06614	8.52e-05	373.276	no	no
ENSMUSG00000038011	Dnah10	yes	down	down	-2.97423	0.00112874	1607.95	-4.12041	2.26e-47	2507.91	yes	yes
ENSMUSG00000041809	Efhc1	yes	down	down	-2.77788	0.00206769	3560.5	-4.41259	2.76e-55	2902.18	yes	yes
ENSMUSG00000039963	Ccdc40	yes	down	down	-2.17381	0.00697853	2492.35	-3.87139	1.26e-44	2076.03	yes	yes
ENSMUSG00000072663	Spef2	yes	down	down	-3.96324	1.06e-08	684.021	-5.0574	4.74e-63	647.376	yes	yes
ENSMUSG00000030125	Lrrc23	yes	down	down	-6.54264	2.18e-12	1876.28	-7.34487	3.56e-104	1078.78	p	yes
ENSMUSG00000011154	1700026D08Rik	yes	down	down	-4.63818	7.49e-06	966.043	-5.28904	1.07e-69	813.267	p	yes
ENSMUSG00000039543	Ttc18	yes	down	down	-3.5244	1.07e-06	3653.8	-2.70503	6.95e-26	2669.94	p	yes
ENSMUSG00000031786	Ccdc135	yes	down	down	-3.29002	0.000431866	1009.23	-4.74094	1.01e-60	1126.99	p	yes
ENSMUSG00000046192	Iqub	yes	down	down	-4.39724	0.0011388	1263.07	-4.85302	8.75e-66	1659.99	p	yes
ENSMUSG00000061802	Armc4	yes	down	down	-3.62975	0.00137027	496.765	-2.47923	3.14e-20	577.044	p	yes
ENSMUSG00000028139	Riiad1	yes	down	down	-4.02339	1.77e-05	399.818	-1.21286	0.000437213	448.164	p	yes
ENSMUSG00000020990	Cdkl1	yes	down	down	-5.24481	2.37e-07	210.213	-6.38852	4.83e-60	148.997	no	yes
ENSMUSG00000035394	Ccdc11	yes	down	down	-4.43878	0.000228945	805.833	-4.68108	4.15e-58	1049.37	no	yes
ENSMUSG00000025916	Ppp1r42	yes	down	down	-2.82877	0.00604832	741.303	-1.44183	7.3e-05	796.028	no	yes
ENSMUSG00000006711	D130043K22Rik	yes	down	down	-2.53422	5.7e-05	163.861	-2.49867	4.58e-12	65.1046	no	yes
ENSMUSG00000023999	Kif6	yes	down	down	-1.92425	2.52e-06	432.206	-2.01504	2.73e-12	202.921	no	yes
ENSMUSG00000032493	Prss44	yes	down	down	-1.72141	0.00183653	771.146	-1.85242	4.96e-11	293.958	no	yes
ENSMUSG00000035910	Dcdc2a	yes	down	down	-1.60375	0.000220362	516.372	-2.36217	1.61e-17	314.806	no	yes
ENSMUSG00000020175	Rab36	yes	down	down	-1.51059	9.72e-07	759.765	-2.03769	4.7e-12	318.173	no	yes
ENSMUSG00000023935	Spats1	yes	down	down	-1.25816	5.7e-05	569.198	-1.82099	1.65e-11	323.812	no	yes
ENSMUSG00000027518	1700021F07Rik	yes	down	down	-6.10456	0.003036	339.146	-4.4506	8.82e-22	653.041	no	yes
ENSMUSG00000042269	Fam92b	yes	down	down	-4.04323	1.34e-06	108.564	-4.87429	1.11e-22	42.4049	no	yes
ENSMUSG00000066196	Spag8	yes	down	down	-2.90984	0.000771444	707.538	-4.44282	2e-54	596.524	no	yes
ENSMUSG00000020992	4930512B01Rik	yes	down	down	-7.62109	1.14e-05	31.1587	-6.04414	1.69e-10	23.2078	no	no
ENSMUSG00000024729	1700017D01Rik	yes	down	down	-6.26557	1.41e-07	952.484	-6.21893	1.48e-89	1363.06	no	no
ENSMUSG00000049571	9330101J02Rik	yes	down	down	-2.5679	1.66e-07	1032.2	-3.36218	5.48e-32	785.699	no	no
ENSMUSG00000003762	Adck4	yes	down	down	-1.01314	0.000435796	547.263	-1.26465	5.86e-06	316.608	no	no
ENSMUSG00000035126	Wdr78	yes		down				-1.48845	1.77e-07	1494.98	yes	yes
ENSMUSG00000031951	Tmem231	yes		down				-1.23446	7.96e-06	458.428	yes	yes
ENSMUSG00000039523	Cep104	yes		down				-1.10338	0.000288595	2289.88	yes	yes
ENSMUSG00000024175	Tekt4	yes		down				-4.37062	1.44e-51	2972.69	yes	yes
ENSMUSG00000027867	Spag17	yes		down				-2.51818	3.83e-21	5662.35	yes	yes
ENSMUSG00000040929	Rfx3	yes		down				-1.7078	7.83e-10	537.395	yes	yes
ENSMUSG00000022805	Maats1	yes		down				-3.02784	6.81e-29	827.459	p	yes
ENSMUSG00000027702	Lrrc34	yes		down				-1.86214	8.71e-13	2621.82	p	yes
ENSMUSG00000026546	Ccdc19	yes		down				-1.8022	6.55e-12	2940.83	p	yes
ENSMUSG00000020904	Wdr16	yes		down				-1.67718	3.81e-10	1504.52	p	yes
ENSMUSG00000036598	Ccdc113	yes		down				-1.0964	4.8e-05	2313.49	p	yes
ENSMUSG00000044948	Wdr96	yes		down				-1.0709	0.000110244	4949.6	p	yes
ENSMUSG00000020562	Efcab10	yes		down				-3.37657	5.57e-33	462.531	p	yes
ENSMUSG00000003354	Ccdc65	yes		down				-2.99656	7.64e-29	2685.99	p	yes
ENSMUSG00000009070	Rtdr1	yes		down				-2.79698	4.34e-13	211.053	p	yes
ENSMUSG00000064280	Ccdc146	yes		down				-1.5909	1.86e-08	1138.02	p	yes
ENSMUSG00000046093	Hpcal4	yes		down				-7.01608	6.68e-68	174.714	no	yes
ENSMUSG00000020213	Glipr1l1	yes		down				-4.36616	2.19e-49	332.071	no	yes
ENSMUSG00000039720	Got1l1	yes		down				-2.44561	1.19e-19	496.975	no	yes
ENSMUSG00000029155	Spata18	yes		down				-2.27065	2.13e-11	4592.69	no	yes
ENSMUSG00000045259	Klhdc9	yes		down				-1.77317	2.99e-07	62.3738	no	yes
ENSMUSG00000031027	Stk33	yes		down				-1.50915	7.87e-09	4037.8	no	yes
ENSMUSG00000048550	Thnsl1	yes		down				-1.48221	1.85e-08	637.685	no	yes
ENSMUSG00000010044	Zmynd10	yes		down				-1.38182	3e-07	4801.62	no	yes
ENSMUSG00000045275	Lca5l	yes		down				-1.32724	1.5e-06	3067.88	no	yes
ENSMUSG00000033053	1700028P14Rik	yes		down				-1.25744	1.27e-06	1272.37	no	yes
ENSMUSG00000022580	Rhpn1	yes		down				-1.0524	0.000147063	474.365	no	yes
ENSMUSG00000048644	Ctxn1	yes		down				-1.00111	0.00344642	209.028	no	yes
ENSMUSG00000046491	C1qtnf2	yes		down				-2.75587	0.00185088	48.4559	no	yes
ENSMUSG00000024206	Rfx2	yes		down				-1.91106	1.3e-12	5596.42	no	yes
ENSMUSG00000025963	Mdh1b	yes		down				-1.05744	0.000156613	1392.67	no	yes
ENSMUSG00000022442	Ttll1	yes		down				-1.03479	0.000539976	615.88	no	yes
ENSMUSG00000063409	Lrrc43	yes		down				-4.61202	3.47e-58	1187.52	no	yes
ENSMUSG00000073650	Gm216	yes		down				-2.43303	9.42e-18	253.186	no	yes
ENSMUSG00000068617	Efcab1	yes		down				-3.28835	1.39e-17	55.7488	no	yes
ENSMUSG00000078442	Ccdc105	yes		down				-2.59817	4.39e-23	1212.12	no	yes
ENSMUSG00000035179	Ppp1r32	yes		down				-2.30647	2.97e-19	2380.99	no	yes
ENSMUSG00000061533	Cep128	yes		down				-1.64951	1.57e-09	4926.02	no	yes
ENSMUSG00000053161	Daw1	yes		down				-1.38816	3.52e-07	387.238	no	yes
ENSMUSG00000045064	Zc2hc1c	yes		down				-1.20573	4.75e-05	786.35	no	yes
ENSMUSG00000050677	Ccdc96	yes		down				-1.0838	0.00035337	3652.4	no	yes
ENSMUSG00000029182	1700001C02Rik	yes		down				-9.23117	6.65e-66	547.629	no	yes
ENSMUSG00000035694	Caps2	yes		down				-2.66519	3.5e-19	132.451	no	yes
ENSMUSG00000030708	Dnajb13	yes		down				-1.34781	1.16e-07	2711.37	no	yes
ENSMUSG00000006784	Ttc25	yes		down				-1.12651	0.000193589	2925.75	no	yes
ENSMUSG00000040936	Ulk4	yes		down				-1.49857	7.98e-08	4740.94	yes	no
ENSMUSG00000039137	Whrn	yes		down				-1.3945	8.67e-06	321.323	yes	no
ENSMUSG00000030276	Ttll3	yes		down				-4.41551	6.41e-53	1008.96	yes	no
ENSMUSG00000035539	E230008N13Rik	yes		down				-3.18754	2.34e-32	1129.54	p	no
ENSMUSG00000038060	Dlec1	yes		down				-2.49483	9.39e-20	1172.16	p	no
ENSMUSG00000021086	Ccdc175	yes		down				-3.9261	6.68e-45	1298.36	no	no
ENSMUSG00000021056	Tex21	yes		down				-3.53641	8.86e-40	1388.8	no	no
ENSMUSG00000034552	Zswim2	yes		down				-3.40588	3.75e-06	852.231	no	no
ENSMUSG00000057240	Ms4a13	yes		down				-2.99012	5.33e-29	832.727	no	no
ENSMUSG00000038522	AI317395	yes		down				-2.50151	0.00336621	7.24987	no	no
ENSMUSG00000008028	1700008O03Rik	yes		down				-2.36225	1.66e-17	279.592	no	no
ENSMUSG00000040298	Btbd16	yes		down				-2.22777	1.91e-18	2367.18	no	no
ENSMUSG00000021993	Mipep	yes		down				-2.19312	3.87e-17	2524.4	no	no
ENSMUSG00000076433	BC100451	yes		down				-1.79554	9.51e-09	4484.49	no	no
ENSMUSG00000022002	4930564B18Rik	yes		down				-1.52659	0.000266341	46.9589	no	no
ENSMUSG00000028789	Adc	yes		down				-1.30128	0.00086383	1947.08	no	no
ENSMUSG00000050052	Tdrp	yes		down				-1.15963	0.000103367	909.825	no	no
ENSMUSG00000048445	Ccdc57	yes		down				-1.1413	0.000374493	587.763	no	no
ENSMUSG00000022012	Enox1	yes		down				-1.12467	0.000359987	178.422	no	no
ENSMUSG00000002409	Dyrk1b	yes		down				-1.0167	0.00189559	5335.27	no	no
ENSMUSG00000006435	Neurl1a	yes		down				-2.93513	2.44e-20	281.337	no	no
ENSMUSG00000070471	Fam194a	yes		down				-5.73046	6.6e-68	616.258	no	no
ENSMUSG00000050994	Adgb	yes		down				-1.9269	6.63e-10	1304.5	no	no
ENSMUSG00000075569	Rsph10b	yes		down				-1.63596	5.15e-09	734.257	no	no
ENSMUSG00000049154	Fam183b	yes		down				-1.34478	0.00090509	625.794	no	no
ENSMUSG00000020014	Gm872	yes		down				-1.23794	9.93e-06	1441.61	no	no
ENSMUSG00000047221	Fam185a	yes		down				-1.19313	6.62e-05	206.192	no	no
ENSMUSG00000058600	Rpl30	yes		down				-1.18002	0.00688266	239.866	no	no
ENSMUSG00000085576	Dpy19l2	yes		down				-1.09789	0.000223193	2941.4	no	no
ENSMUSG00000055148	Klf2	yes		down				-1.0915	0.00100811	242.408	no	no
ENSMUSG00000039174	1700003H04Rik	yes		down				-1.06118	0.000144114	782.137	no	no
ENSMUSG00000063661	Krt73	yes		down				-5.89918	2.16e-12	12.8467	no	no
ENSMUSG00000069785	Gm11444	yes		down				-5.16432	4.28e-09	20.5495	no	no
ENSMUSG00000052631	Sh2d6	yes		down				-4.75453	1.64e-50	278.942	no	no
ENSMUSG00000040280	Ndufa4l2	yes		down				-3.43938	1.2e-32	250.686	no	no
ENSMUSG00000057354	4930430O22Rik	yes		down				-2.25403	0.0084418	9.03	no	no
ENSMUSG00000053550	Shisa7	yes		down				-1.87188	0.00371732	146.14	no	no
ENSMUSG00000030034	Ino80b	yes		down				-1.36075	1.56e-07	439.761	no	no
ENSMUSG00000013158	4933405L10Rik	yes		down				-1.27059	2.64e-06	573.787	no	no
ENSMUSG00000038593	Tctn1	yes	up		1.09936	1.97e-06	1257.54				yes	yes
ENSMUSG00000029469	Ift81	yes	up		1.07528	4.02e-06	3583.11				yes	yes
ENSMUSG00000028576	Ift74	yes	up		1.16373	3.95e-08	7301.39				yes	yes
ENSMUSG00000039632	Ccdc151	yes	up		1.21178	0.000288731	2312.39				p	yes
ENSMUSG00000023931	Efhb	yes	up		1.64434	0.000156998	1648.32				p	yes
ENSMUSG00000029442	Wdr66	yes	up		1.8974	1.52e-22	7232.07				p	yes
ENSMUSG00000026301	Iqca	yes	up		2.79663	1.37e-08	435.095				p	yes
ENSMUSG00000042189	Tekt3	yes	up		1.65775	0.000434704	4205.61				p	yes
ENSMUSG00000043020	Wdr63	yes	up		1.16439	3.09e-06	4789.77				p	yes
ENSMUSG00000071550	Wdr52	yes	up		1.37773	0.000251521	3111.2				p	yes
ENSMUSG00000040412	5330417C22Rik	yes	up		1.24231	0.000540471	9631.62				no	yes
ENSMUSG00000022431	Ribc2	yes	up		1.93599	5.59e-15	1803.75				no	yes
ENSMUSG00000056458	Stk30	yes	up		1.16398	0.00118465	3200.84				no	yes
ENSMUSG00000061298	Agbl4	yes	up		1.72264	6.21e-07	1972.62				no	yes
ENSMUSG00000057176	Gm166	yes	up		2.07673	3.7e-13	3464.6				p	no
ENSMUSG00000027209	Fam227b	yes	up		1.02387	0.00841605	1991.47				no	no
ENSMUSG00000004961	Syt5	yes	up		1.31336	0.00028111	320.857				no	no
ENSMUSG00000079235	Ccdc13	yes	up		1.41582	9.72e-07	6538.36				no	no
ENSMUSG00000029784	Ssmem1	yes	up		1.4692	0.000428866	5057.15				no	no
ENSMUSG00000043633	Fam221b	yes	up		3.09628	0.00044556	2943.88				no	no
ENSMUSG00000055745	Ldoc1l	yes	up		1.16893	1.03e-07	2250.31				no	no
ENSMUSG00000032606	Nicn1	yes	up		1.47303	1.83e-12	2092.25				no	no
ENSMUSG00000038637	Lrrc56	yes	up		1.30067	4.97e-07	6593.42				no	no
ENSMUSG00000011632	Pinlyp	yes	up		1.41132	0.000112642	181.508				no	no
ENSMUSG00000037325	Bbs7	yes									yes	yes
ENSMUSG00000001039	B9d1	yes									yes	yes
ENSMUSG00000006464	Bbs1	yes									yes	yes
ENSMUSG00000007987	Rabl5	yes									yes	yes
ENSMUSG00000014232	Cluap1	yes									yes	yes
ENSMUSG00000017858	Ift52	yes									yes	yes
ENSMUSG00000019845	Tube1	yes									yes	yes
ENSMUSG00000022375	Lrrc6	yes									yes	yes
ENSMUSG00000022722	Arl6	yes									yes	yes
ENSMUSG00000022783	Spag6	yes									yes	yes
ENSMUSG00000024033	Rsph1	yes									yes	yes
ENSMUSG00000024666	Tmem138	yes									yes	yes
ENSMUSG00000026622	Nek2	yes									yes	yes
ENSMUSG00000027676	Ccdc39	yes									yes	yes
ENSMUSG00000029386	Tctn2	yes									yes	yes
ENSMUSG00000029790	Cep41	yes									yes	yes
ENSMUSG00000030323	Ift122	yes									yes	yes
ENSMUSG00000031831	Dnaaf1	yes									yes	yes
ENSMUSG00000032965	Ift57	yes									yes	yes
ENSMUSG00000034121	Mks1	yes									yes	yes
ENSMUSG00000034227	Foxj1	yes									yes	yes
ENSMUSG00000038079	Tmem237	yes									yes	yes
ENSMUSG00000039552	Rsph4a	yes									yes	yes
ENSMUSG00000048416	Mlf1	yes									yes	yes
ENSMUSG00000074673	Ttll9	yes									yes	yes
ENSMUSG00000009470	Tnpo1	yes									yes	yes
ENSMUSG00000026807	Ak8	yes									yes	yes
ENSMUSG00000018581	Dnahc11	yes									yes	yes
ENSMUSG00000020930	Ccdc103	yes									yes	yes
ENSMUSG00000034292	Traf3ip1	yes									yes	yes
ENSMUSG00000016637	Ift27	yes									yes	yes
ENSMUSG00000025235	Bbs4	yes									yes	yes
ENSMUSG00000035984	Nme5	yes									yes	yes
ENSMUSG00000053153	Spag16	yes									yes	yes
ENSMUSG00000032258	Lca5	yes									yes	yes
ENSMUSG00000000759	Tubgcp3	yes									yes	yes
ENSMUSG00000021007	Spata7	yes									yes	yes
ENSMUSG00000023072	Cep89	yes									yes	yes
ENSMUSG00000025245	Lztfl1	yes									yes	yes
ENSMUSG00000026504	Sdccag8	yes									yes	yes
ENSMUSG00000038564	Ift172	yes									yes	yes
ENSMUSG00000055809	Dnaaf3	yes									yes	yes
ENSMUSG00000056832	Ttc26	yes									yes	yes
ENSMUSG00000059854	Hydin	yes									yes	yes
ENSMUSG00000063145	Bbs5	yes									yes	yes
ENSMUSG00000063439	B9d2	yes									yes	yes
ENSMUSG00000064128	Cenpj	yes									yes	yes
ENSMUSG00000066643	Wdr35	yes									yes	yes
ENSMUSG00000075272	Ttc30a2	yes									yes	yes
ENSMUSG00000075273	Ttc30b	yes									yes	yes
ENSMUSG00000020284	1810043G02Rik	yes									yes	yes
ENSMUSG00000022236	Ropn1l	yes									yes	yes
ENSMUSG00000035919	Bbs9	yes									yes	yes
ENSMUSG00000042050	Wdr60	yes									yes	yes
ENSMUSG00000019971	Cep290	yes									yes	yes
ENSMUSG00000021013	Ttc8	yes									yes	yes
ENSMUSG00000025008	Tctn3	yes									yes	yes
ENSMUSG00000026790	Odf2	yes									yes	yes
ENSMUSG00000028845	Tekt2	yes									yes	yes
ENSMUSG00000033904	Ccp110	yes									yes	yes
ENSMUSG00000037196	Pacrg	yes									yes	yes
ENSMUSG00000037890	Wdr19	yes									yes	yes
ENSMUSG00000075271	Ttc30a1	yes									yes	yes
ENSMUSG00000014075	Tctex1d2	yes									p	yes
ENSMUSG00000019945	1700040L02Rik	yes									p	yes
ENSMUSG00000020849	Ywhae	yes									p	yes
ENSMUSG00000021116	Eif2s1	yes									p	yes
ENSMUSG00000024097	Srsf7	yes									p	yes
ENSMUSG00000024253	Dync2li1	yes									p	yes
ENSMUSG00000025420	Katnal2	yes									p	yes
ENSMUSG00000026063	Pih1d3	yes									p	yes
ENSMUSG00000026578	Ccdc181	yes									p	yes
ENSMUSG00000026611	Spata17	yes									p	yes
ENSMUSG00000026679	Enkur	yes									p	yes
ENSMUSG00000028653	Trit1	yes									p	yes
ENSMUSG00000028730	Wdr65	yes									p	yes
ENSMUSG00000031518	Spata4	yes									p	yes
ENSMUSG00000031796	Gtl3	yes									p	yes
ENSMUSG00000032118	Fez1	yes									p	yes
ENSMUSG00000032254	Kif23	yes									p	yes
ENSMUSG00000032489	Kif9	yes									p	yes
ENSMUSG00000033952	Aspm	yes									p	yes
ENSMUSG00000034401	Spata6	yes									p	yes
ENSMUSG00000035049	Rrp12	yes									p	yes
ENSMUSG00000035578	Iqcg	yes									p	yes
ENSMUSG00000040978	Gm11992	yes									p	yes
ENSMUSG00000042616	Oscp1	yes									p	yes
ENSMUSG00000045257	Morn2	yes									p	yes
ENSMUSG00000046585	Ccdc147	yes									p	yes
ENSMUSG00000047021	Ccdc108	yes									p	yes
ENSMUSG00000048578	Mlec	yes									p	yes
ENSMUSG00000071103	1700029J07Rik	yes									p	yes
ENSMUSG00000026894	Morn5	yes									p	yes
ENSMUSG00000028647	Mycbp	yes									p	yes
ENSMUSG00000040473	A330021E22Rik	yes									p	yes
ENSMUSG00000061904	Slc25a3	yes									p	yes
ENSMUSG00000026568	Mpc2	yes									p	yes
ENSMUSG00000028851	Nudc	yes									p	yes
ENSMUSG00000043541	Casc1	yes									p	yes
ENSMUSG00000021790	Dydc1	yes									p	yes
ENSMUSG00000020048	Hsp90b1	yes									p	yes
ENSMUSG00000056215	Lrguk	yes									p	yes
ENSMUSG00000056598	Lrrc48	yes									p	yes
ENSMUSG00000078451	Ppil6	yes									p	yes
ENSMUSG00000035614	Fam179b	yes									p	yes
ENSMUSG00000013155	Enkd1	yes									p	yes
ENSMUSG00000020799	Tekt1	yes									p	yes
ENSMUSG00000024581	Napg	yes									p	yes
ENSMUSG00000025228	Actr1a	yes									p	yes
ENSMUSG00000036752	Tubb4b	yes									p	yes
ENSMUSG00000001143	Lman2l	yes									no	yes
ENSMUSG00000003033	Ap1m1	yes									no	yes
ENSMUSG00000003345	Csnk1g2	yes									no	yes
ENSMUSG00000003402	Prkcsh	yes									no	yes
ENSMUSG00000004788	Eif2b2	yes									no	yes
ENSMUSG00000005131	4930550C14Rik	yes									no	yes
ENSMUSG00000006728	Cdk4	yes									no	yes
ENSMUSG00000009013	Dynll1	yes									no	yes
ENSMUSG00000019892	Lrriq1	yes									no	yes
ENSMUSG00000020198	Ap3d1	yes									no	yes
ENSMUSG00000020317	Theg	yes									no	yes
ENSMUSG00000020827	Mink1	yes									no	yes
ENSMUSG00000020895	Tmem107	yes									no	yes
ENSMUSG00000020903	Stx8	yes									no	yes
ENSMUSG00000021027	Ralgapa1	yes									no	yes
ENSMUSG00000021114	Atp6v1d	yes									no	yes
ENSMUSG00000022701	2610015P09Rik	yes									no	yes
ENSMUSG00000022838	Eaf2	yes									no	yes
ENSMUSG00000022957	Itsn1	yes									no	yes
ENSMUSG00000022972	1110004E09Rik	yes									no	yes
ENSMUSG00000023032	Slc4a8	yes									no	yes
ENSMUSG00000023110	Prmt5	yes									no	yes
ENSMUSG00000023764	Sfi1	yes									no	yes
ENSMUSG00000023873	1700010I14Rik	yes									no	yes
ENSMUSG00000023973	Cnpy3	yes									no	yes
ENSMUSG00000024042	Sik1	yes									no	yes
ENSMUSG00000024617	Camk2a	yes									no	yes
ENSMUSG00000024772	Ehd1	yes									no	yes
ENSMUSG00000025580	Eif4a3	yes									no	yes
ENSMUSG00000025816	Sec61a2	yes									no	yes
ENSMUSG00000025855	Prkar1b	yes									no	yes
ENSMUSG00000026991	Pkp4	yes									no	yes
ENSMUSG00000027115	Kif18a	yes									no	yes
ENSMUSG00000027254	Map1a	yes									no	yes
ENSMUSG00000027344	Fsip1	yes									no	yes
ENSMUSG00000027349	Fam98b	yes									no	yes
ENSMUSG00000028063	Lmna	yes									no	yes
ENSMUSG00000028410	Dnaja1	yes									no	yes
ENSMUSG00000028443	Nudt2	yes									no	yes
ENSMUSG00000028455	Stoml2	yes									no	yes
ENSMUSG00000029128	Rab28	yes									no	yes
ENSMUSG00000029166	Mapre3	yes									no	yes
ENSMUSG00000029657	Hsph1	yes									no	yes
ENSMUSG00000029730	Mcm7	yes									no	yes
ENSMUSG00000030032	Wdr54	yes									no	yes
ENSMUSG00000030062	Rpn1	yes									no	yes
ENSMUSG00000030816	Rnf40	yes									no	yes
ENSMUSG00000031347	Cetn2	yes									no	yes
ENSMUSG00000031539	Ap3m2	yes									no	yes
ENSMUSG00000031549	Ido2	yes									no	yes
ENSMUSG00000031893	Tsnaxip1	yes									no	yes
ENSMUSG00000032171	Pin1	yes									no	yes
ENSMUSG00000032604	Qars	yes									no	yes
ENSMUSG00000033055	Ankrd54	yes									no	yes
ENSMUSG00000033900	Map9	yes									no	yes
ENSMUSG00000034135	Sik3	yes									no	yes
ENSMUSG00000034151	Zbbx	yes									no	yes
ENSMUSG00000034189	Hsdl1	yes									no	yes
ENSMUSG00000034243	Golgb1	yes									no	yes
ENSMUSG00000034312	Iqsec1	yes									no	yes
ENSMUSG00000034573	Ptpn13	yes									no	yes
ENSMUSG00000034709	Ppp1r21	yes									no	yes
ENSMUSG00000034858	Fam214a	yes									no	yes
ENSMUSG00000034951	Cog7	yes									no	yes
ENSMUSG00000035151	Elmod2	yes									no	yes
ENSMUSG00000038022	Fam188b	yes									no	yes
ENSMUSG00000038122	Tbc1d32	yes									no	yes
ENSMUSG00000038570	Fam154b	yes									no	yes
ENSMUSG00000038718	Pbx3	yes									no	yes
ENSMUSG00000038836	Agbl3	yes									no	yes
ENSMUSG00000039033	Tasp1	yes									no	yes
ENSMUSG00000039715	Wdr34	yes									no	yes
ENSMUSG00000040560	Wdr7	yes									no	yes
ENSMUSG00000040591	1110051M20Rik	yes									no	yes
ENSMUSG00000040997	Abhd4	yes									no	yes
ENSMUSG00000041477	Dcp1b	yes									no	yes
ENSMUSG00000043065	Spice1	yes									no	yes
ENSMUSG00000044835	Ankrd45	yes									no	yes
ENSMUSG00000045031	Cetn4	yes									no	yes
ENSMUSG00000045273	Cenph	yes									no	yes
ENSMUSG00000045969	Ing1	yes									no	yes
ENSMUSG00000046196	Ttc39d	yes									no	yes
ENSMUSG00000046442	Ppm1e	yes									no	yes
ENSMUSG00000047766	Lrrc49	yes									no	yes
ENSMUSG00000000167	Pih1d2	yes									no	yes
ENSMUSG00000002825	Qtrt1	yes									no	yes
ENSMUSG00000005505	Kbtbd4	yes									no	yes
ENSMUSG00000008036	Ap2s1	yes									no	yes
ENSMUSG00000014195	Dnajc7	yes									no	yes
ENSMUSG00000017146	Brca1	yes									no	yes
ENSMUSG00000020389	Cdkl3	yes									no	yes
ENSMUSG00000021033	Gstz1	yes									no	yes
ENSMUSG00000021248	Tmed10	yes									no	yes
ENSMUSG00000021597	Ankrd32	yes									no	yes
ENSMUSG00000021916	Glt8d1	yes									no	yes
ENSMUSG00000026734	4921504E06Rik	yes									no	yes
ENSMUSG00000027849	Syt6	yes									no	yes
ENSMUSG00000027935	Rab13	yes									no	yes
ENSMUSG00000029206	Nsun7	yes									no	yes
ENSMUSG00000029660	Tex26	yes									no	yes
ENSMUSG00000031105	Slc25a14	yes									no	yes
ENSMUSG00000031604	Sc4mol	yes									no	yes
ENSMUSG00000032057	4833427G06Rik	yes									no	yes
ENSMUSG00000032064	Dixdc1	yes									no	yes
ENSMUSG00000032297	Celf6	yes									no	yes
ENSMUSG00000035032	Nek11	yes									no	yes
ENSMUSG00000039099	Wdr93	yes									no	yes
ENSMUSG00000039391	Ccdc81	yes									no	yes
ENSMUSG00000003849	Nqo1	yes									no	yes
ENSMUSG00000011305	Plin5	yes									no	yes
ENSMUSG00000020929	Eftud2	yes									no	yes
ENSMUSG00000021277	Traf3	yes									no	yes
ENSMUSG00000022441	Efcab6	yes									no	yes
ENSMUSG00000025487	Psmd13	yes									no	yes
ENSMUSG00000026482	Rgl1	yes									no	yes
ENSMUSG00000026917	Wdr5	yes									no	yes
ENSMUSG00000029147	Ppm1g	yes									no	yes
ENSMUSG00000030298	Sec13	yes									no	yes
ENSMUSG00000031788	Kifc3	yes									no	yes
ENSMUSG00000032458	Copb2	yes									no	yes
ENSMUSG00000035152	Ap2b1	yes									no	yes
ENSMUSG00000036395	Glb1l2	yes									no	yes
ENSMUSG00000043913	Ccdc60	yes									no	yes
ENSMUSG00000046709	Mapk10	yes									no	yes
ENSMUSG00000000538	Tom1l2	yes									no	yes
ENSMUSG00000020462	Ccdc104	yes									no	yes
ENSMUSG00000022432	Smc1b	yes									no	yes
ENSMUSG00000026605	Cenpf	yes									no	yes
ENSMUSG00000026924	Sec16a	yes									no	yes
ENSMUSG00000028447	Dctn3	yes									no	yes
ENSMUSG00000031706	Rfx1	yes									no	yes
ENSMUSG00000032743	D430042O09Rik	yes									no	yes
ENSMUSG00000059040	Gm5506	yes									no	yes
ENSMUSG00000059851	Suv420h2	yes									no	yes
ENSMUSG00000031834	Pik3r2	yes									no	yes
ENSMUSG00000038039	Gcc2	yes									no	yes
ENSMUSG00000020657	Dnajc27	yes									no	yes
ENSMUSG00000051615	Rap2a	yes									no	yes
ENSMUSG00000055407	Mtap6	yes									no	yes
ENSMUSG00000041671	Pyroxd1	yes									no	yes
ENSMUSG00000007411	Mark3	yes									no	yes
ENSMUSG00000007564	Ppp2r1a	yes									no	yes
ENSMUSG00000020235	Fzr1	yes									no	yes
ENSMUSG00000020878	Lrrc46	yes									no	yes
ENSMUSG00000021494	Ddx41	yes									no	yes
ENSMUSG00000022420	Dnal4	yes									no	yes
ENSMUSG00000024767	Otub1	yes									no	yes
ENSMUSG00000024976	Shoc2	yes									no	yes
ENSMUSG00000025499	Hras	yes									no	yes
ENSMUSG00000027379	Bub1	yes									no	yes
ENSMUSG00000027886	1700013F07Rik	yes									no	yes
ENSMUSG00000029363	Rfc5	yes									no	yes
ENSMUSG00000029414	Kntc1	yes									no	yes
ENSMUSG00000029592	Usp30	yes									no	yes
ENSMUSG00000032384	Csnk1g1	yes									no	yes
ENSMUSG00000036398	Ppp1r11	yes									no	yes
ENSMUSG00000037683	Armc3	yes									no	yes
ENSMUSG00000040919	4930505A04Rik	yes									no	yes
ENSMUSG00000042385	Gzmk	yes									no	yes
ENSMUSG00000048772	Tmem53	yes									no	yes
ENSMUSG00000050786	Ccdc126	yes									no	yes
ENSMUSG00000051427	Ccdc157	yes									no	yes
ENSMUSG00000051768	Xrcc1	yes									no	yes
ENSMUSG00000056919	4922501C03Rik	yes									no	yes
ENSMUSG00000060279	Ap2a1	yes									no	yes
ENSMUSG00000060636	Rpl35a	yes									no	yes
ENSMUSG00000060771	Tsga10	yes									no	yes
ENSMUSG00000060992	Copz1	yes									no	yes
ENSMUSG00000062421	Arf2	yes									no	yes
ENSMUSG00000064068	Mtx1	yes									no	yes
ENSMUSG00000071073	Lrrc73	yes									no	yes
ENSMUSG00000076432	Ywhaq	yes									no	yes
ENSMUSG00000001687	Ubl3	yes									no	yes
ENSMUSG00000008822	Acyp1	yes									no	yes
ENSMUSG00000010755	Cars	yes									no	yes
ENSMUSG00000015149	Sirt2	yes									no	yes
ENSMUSG00000019432	Ddx39b	yes									no	yes
ENSMUSG00000019471	Cdc37	yes									no	yes
ENSMUSG00000020321	Mdh1	yes									no	yes
ENSMUSG00000020481	Ankrd36	yes									no	yes
ENSMUSG00000027157	4930430A15Rik	yes									no	yes
ENSMUSG00000027206	Cops2	yes									no	yes
ENSMUSG00000028452	Vcp	yes									no	yes
ENSMUSG00000034467	Dynlrb2	yes									no	yes
ENSMUSG00000035142	Nubpl	yes									no	yes
ENSMUSG00000036411	9530077C05Rik	yes									no	yes
ENSMUSG00000049950	Rpp38	yes									no	yes
ENSMUSG00000052456	Asna1	yes									no	yes
ENSMUSG00000060679	Mrps9	yes									no	yes
ENSMUSG00000068749	Psma5	yes									no	yes
ENSMUSG00000073791	Efcab7	yes									no	yes
ENSMUSG00000073795	6430531B16Rik	yes									no	yes
ENSMUSG00000078919	Dpm1	yes									no	yes
ENSMUSG00000001403	Ube2c	yes									no	yes
ENSMUSG00000016526	Dyrk3	yes									no	yes
ENSMUSG00000018425	Dhx40	yes									no	yes
ENSMUSG00000020471	Pold2	yes									no	yes
ENSMUSG00000021311	Mtr	yes									no	yes
ENSMUSG00000021534	1700001L19Rik	yes									no	yes
ENSMUSG00000025583	Rptor	yes									no	yes
ENSMUSG00000026270	Capn10	yes									no	yes
ENSMUSG00000027162	Lin7c	yes									no	yes
ENSMUSG00000029235	Pdcl2	yes									no	yes
ENSMUSG00000029403	Cdkl2	yes									no	yes
ENSMUSG00000030682	Cdipt	yes									no	yes
ENSMUSG00000030744	Rps3	yes									no	yes
ENSMUSG00000031226	2610029G23Rik	yes									no	yes
ENSMUSG00000031532	Tmem66	yes									no	yes
ENSMUSG00000032010	Usp2	yes									no	yes
ENSMUSG00000037348	Paqr7	yes									no	yes
ENSMUSG00000039463	Slc9a8	yes									no	yes
ENSMUSG00000042745	Id1	yes									no	yes
ENSMUSG00000053624	Gykl1	yes									no	yes
ENSMUSG00000056201	Cfl1	yes									no	yes
ENSMUSG00000058799	Nap1l1	yes									no	yes
ENSMUSG00000061536	Sec22c	yes									no	yes
ENSMUSG00000064202	4430402I18Rik	yes									no	yes
ENSMUSG00000068221	Pdxp	yes									no	yes
ENSMUSG00000070980	Actl7b	yes									no	yes
ENSMUSG00000073838	Tufm	yes									no	yes
ENSMUSG00000020973	Dnaaf2	yes									yes	no
ENSMUSG00000022428	Cby1	yes									yes	no
ENSMUSG00000025857	Heatr2	yes									yes	no
ENSMUSG00000028438	Kif24	yes									yes	no
ENSMUSG00000033282	Rpgrip1l	yes									yes	no
ENSMUSG00000041035	Dpcd	yes									yes	no
ENSMUSG00000040219	Ttc12	yes									yes	no
ENSMUSG00000011658	Fuz	yes									yes	no
ENSMUSG00000024667	Tmem216	yes									yes	no
ENSMUSG00000029401	Rilpl2	yes									yes	no
ENSMUSG00000020776	Fbf1	yes									yes	no
ENSMUSG00000051444	Bbs12	yes									yes	no
ENSMUSG00000020319	Wdpcp	yes									yes	no
ENSMUSG00000089865	Gm20510	yes									yes	no
ENSMUSG00000001767	Crnkl1	yes									p	no
ENSMUSG00000019822	Smpd2	yes									p	no
ENSMUSG00000028729	Ebna1bp2	yes									p	no
ENSMUSG00000037143	4930529M08Rik	yes									p	no
ENSMUSG00000049904	Tmem17	yes									p	no
ENSMUSG00000029048	Rer1	yes									p	no
ENSMUSG00000063870	Chd4	yes									p	no
ENSMUSG00000020841	Cpd	yes									p	no
ENSMUSG00000079502	1700101E01Rik	yes									p	no
ENSMUSG00000000339	Rtca	yes									no	no
ENSMUSG00000001285	Myg1	yes									no	no
ENSMUSG00000001773	Folh1	yes									no	no
ENSMUSG00000002129	Sf3a1	yes									no	no
ENSMUSG00000002265	Peg3	yes									no	no
ENSMUSG00000002658	Gtf2f1	yes									no	no
ENSMUSG00000003039	Fam32a	yes									no	no
ENSMUSG00000003099	Ppp5c	yes									no	no
ENSMUSG00000004849	Ap1s1	yes									no	no
ENSMUSG00000004937	Sgta	yes									no	no
ENSMUSG00000005267	Zfp287	yes									no	no
ENSMUSG00000005983	1700037C18Rik	yes									no	no
ENSMUSG00000009563	Tor2a	yes									no	no
ENSMUSG00000010841	1700006E09Rik	yes									no	no
ENSMUSG00000012126	Ubxn11	yes									no	no
ENSMUSG00000015478	Rnf5	yes									no	no
ENSMUSG00000017299	Dnttip1	yes									no	no
ENSMUSG00000017764	Zswim1	yes									no	no
ENSMUSG00000018541	Cwc25	yes									no	no
ENSMUSG00000019039	Dalrd3	yes									no	no
ENSMUSG00000019518	Ap4m1	yes									no	no
ENSMUSG00000019578	Ubxn6	yes									no	no
ENSMUSG00000019916	P4ha1	yes									no	no
ENSMUSG00000019948	Actr6	yes									no	no
ENSMUSG00000020196	Cabin1	yes									no	no
ENSMUSG00000020260	Pofut2	yes									no	no
ENSMUSG00000020430	Pes1	yes									no	no
ENSMUSG00000020434	4921536K21Rik	yes									no	no
ENSMUSG00000020514	Mrpl22	yes									no	no
ENSMUSG00000020728	Cep112	yes									no	no
ENSMUSG00000020790	Ankfy1	yes									no	no
ENSMUSG00000020803	Txndc17	yes									no	no
ENSMUSG00000020807	4933427D14Rik	yes									no	no
ENSMUSG00000021257	Angel1	yes									no	no
ENSMUSG00000021259	Cyp46a1	yes									no	no
ENSMUSG00000021275	Tecpr2	yes									no	no
ENSMUSG00000021276	Cinp	yes									no	no
ENSMUSG00000021747	4930452B06Rik	yes									no	no
ENSMUSG00000021905	Dph3	yes									no	no
ENSMUSG00000021906	Oxnad1	yes									no	no
ENSMUSG00000021938	Pspc1	yes									no	no
ENSMUSG00000022016	Akap11	yes									no	no
ENSMUSG00000022174	Dad1	yes									no	no
ENSMUSG00000022249	Ttc23l	yes									no	no
ENSMUSG00000022515	Anks3	yes									no	no
ENSMUSG00000022897	Dyrk1a	yes									no	no
ENSMUSG00000022948	Setd4	yes									no	no
ENSMUSG00000023330	Dtwd1	yes									no	no
ENSMUSG00000023791	Pigx	yes									no	no
ENSMUSG00000024127	Prepl	yes									no	no
ENSMUSG00000024137	E4f1	yes									no	no
ENSMUSG00000024220	Zfp523	yes									no	no
ENSMUSG00000024352	Spata24	yes									no	no
ENSMUSG00000024422	Dhx16	yes									no	no
ENSMUSG00000024856	Cdk2ap2	yes									no	no
ENSMUSG00000024906	Mus81	yes									no	no
ENSMUSG00000025218	Poll	yes									no	no
ENSMUSG00000025702	March8	yes									no	no
ENSMUSG00000025736	Jmjd8	yes									no	no
ENSMUSG00000025898	Cwf19l2	yes									no	no
ENSMUSG00000026577	Blzf1	yes									no	no
ENSMUSG00000027006	Dnajc10	yes									no	no
ENSMUSG00000027160	Ccdc34	yes									no	no
ENSMUSG00000027327	1700037H04Rik	yes									no	no
ENSMUSG00000028047	Thbs3	yes									no	no
ENSMUSG00000028637	Ccdc30	yes									no	no
ENSMUSG00000028750	Pla2g2c	yes									no	no
ENSMUSG00000028796	Phc2	yes									no	no
ENSMUSG00000028803	Nipal3	yes									no	no
ENSMUSG00000029009	Mthfr	yes									no	no
ENSMUSG00000029016	Clcn6	yes									no	no
ENSMUSG00000029060	Mib2	yes									no	no
ENSMUSG00000029098	Acox3	yes									no	no
ENSMUSG00000029345	Tfip11	yes									no	no
ENSMUSG00000029463	Fam216a	yes									no	no
ENSMUSG00000029464	Gpn3	yes									no	no
ENSMUSG00000029782	Tmem209	yes									no	no
ENSMUSG00000029875	AI836003	yes									no	no
ENSMUSG00000029920	Smarcad1	yes									no	no
ENSMUSG00000030030	1700003E16Rik	yes									no	no
ENSMUSG00000030322	Mbd4	yes									no	no
ENSMUSG00000030374	Strn4	yes									no	no
ENSMUSG00000030380	Mzf1	yes									no	no
ENSMUSG00000030407	Qpctl	yes									no	no
ENSMUSG00000030410	Dmwd	yes									no	no
ENSMUSG00000030539	Sema4b	yes									no	no
ENSMUSG00000030591	Psmd8	yes									no	no
ENSMUSG00000030602	Pak4	yes									no	no
ENSMUSG00000030659	Nucb2	yes									no	no
ENSMUSG00000030750	Nsmce1	yes									no	no
ENSMUSG00000031166	Wdr13	yes									no	no
ENSMUSG00000031349	Nsdhl	yes									no	no
ENSMUSG00000031634	Ufsp2	yes									no	no
ENSMUSG00000031833	Mast3	yes									no	no
ENSMUSG00000031860	Pbx4	yes									no	no
ENSMUSG00000031990	Jam3	yes									no	no
ENSMUSG00000032218	Ccnb2	yes									no	no
ENSMUSG00000032251	Irak1bp1	yes									no	no
ENSMUSG00000032388	Spg21	yes									no	no
ENSMUSG00000033423	Eri3	yes									no	no
ENSMUSG00000033712	Ccar2	yes									no	no
ENSMUSG00000033739	Fkbpl	yes									no	no
ENSMUSG00000033819	Ppp1r16a	yes									no	no
ENSMUSG00000033917	Gde1	yes									no	no
ENSMUSG00000034254	Agpat1	yes									no	no
ENSMUSG00000034445	Cyb561a3	yes									no	no
ENSMUSG00000034501	Pcnxl4	yes									no	no
ENSMUSG00000034563	Ccpg1	yes									no	no
ENSMUSG00000034686	Prr7	yes									no	no
ENSMUSG00000034723	Tmx4	yes									no	no
ENSMUSG00000035007	Rundc1	yes									no	no
ENSMUSG00000035051	Dhx57	yes									no	no
ENSMUSG00000035765	Dym	yes									no	no
ENSMUSG00000035790	Cep19	yes									no	no
ENSMUSG00000035890	Rnf126	yes									no	no
ENSMUSG00000036013	Fam122c	yes									no	no
ENSMUSG00000036555	Iqce	yes									no	no
ENSMUSG00000036641	Ccdc148	yes									no	no
ENSMUSG00000036955	2510003E04Rik	yes									no	no
ENSMUSG00000036962	Gm101	yes									no	no
ENSMUSG00000037415	Ranbp10	yes									no	no
ENSMUSG00000037513	Samd4b	yes									no	no
ENSMUSG00000037617	Spag1	yes									no	no
ENSMUSG00000038116	Phf20	yes									no	no
ENSMUSG00000038417	Fig4	yes									no	no
ENSMUSG00000038538	Ubn2	yes									no	no
ENSMUSG00000038563	Eftud1	yes									no	no
ENSMUSG00000039210	Gpatch2	yes									no	no
ENSMUSG00000039485	Tspyl4	yes									no	no
ENSMUSG00000039660	D2Wsu81e	yes									no	no
ENSMUSG00000039804	Ncoa5	yes									no	no
ENSMUSG00000039826	Trub2	yes									no	no
ENSMUSG00000039917	Rhbdd2	yes									no	no
ENSMUSG00000039951	Wfdc3	yes									no	no
ENSMUSG00000040022	Rab11fip2	yes									no	no
ENSMUSG00000040163	1700034J05Rik	yes									no	no
ENSMUSG00000040370	Lyrm5	yes									no	no
ENSMUSG00000040489	Sox30	yes									no	no
ENSMUSG00000040541	Tmem225	yes									no	no
ENSMUSG00000040621	Gemin8	yes									no	no
ENSMUSG00000040697	Dnajc16	yes									no	no
ENSMUSG00000040824	Snrpd2	yes									no	no
ENSMUSG00000040985	Sun3	yes									no	no
ENSMUSG00000041073	Nacad	yes									no	no
ENSMUSG00000041215	Yeats2	yes									no	no
ENSMUSG00000042233	2010015L04Rik	yes									no	no
ENSMUSG00000042564	Fam227a	yes									no	no
ENSMUSG00000042700	Sipa1l1	yes									no	no
ENSMUSG00000042772	Smg7	yes									no	no
ENSMUSG00000043964	Orai3	yes									no	no
ENSMUSG00000046000	Naa11	yes									no	no
ENSMUSG00000046101	Mcmdc2	yes									no	no
ENSMUSG00000046441	Cmtr2	yes									no	no
ENSMUSG00000046717	Igbp1b	yes									no	no
ENSMUSG00000047205	Dusp18	yes									no	no
ENSMUSG00000047591	Mafa	yes									no	no
ENSMUSG00000047841	BC051628	yes									no	no
ENSMUSG00000049658	Bdp1	yes									no	no
ENSMUSG00000049670	Morn4	yes									no	no
ENSMUSG00000049878	Rlf	yes									no	no
ENSMUSG00000050050	Ccdc158	yes									no	no
ENSMUSG00000050088	1600012H06Rik	yes									no	no
ENSMUSG00000050188	Lsm10	yes									no	no
ENSMUSG00000050608	Minos1	yes									no	no
ENSMUSG00000053768	Chchd3	yes									no	no
ENSMUSG00000068206	Pick1	yes									no	no
ENSMUSG00000069678	Pcgf1	yes									no	no
ENSMUSG00000071037	Camkmt	yes									no	no
ENSMUSG00000073633	Fbxo36	yes									no	no
ENSMUSG00000074579	Lekr1	yes									no	no
ENSMUSG00000005510	Ndufs3	yes									no	no
ENSMUSG00000006418	Rnf114	yes									no	no
ENSMUSG00000015980	Lrrc27	yes									no	no
ENSMUSG00000015981	Stk32c	yes									no	no
ENSMUSG00000017119	Nbr1	yes									no	no
ENSMUSG00000019373	Cops3	yes									no	no
ENSMUSG00000020134	Peli1	yes									no	no
ENSMUSG00000021234	Fam161b	yes									no	no
ENSMUSG00000021235	Coq6	yes									no	no
ENSMUSG00000021420	Fars2	yes									no	no
ENSMUSG00000021670	Hmgcr	yes									no	no
ENSMUSG00000021917	Spcs1	yes									no	no
ENSMUSG00000022407	Adsl	yes									no	no
ENSMUSG00000024050	Wiz	yes									no	no
ENSMUSG00000026203	Dnajb2	yes									no	no
ENSMUSG00000026803	Ttf1	yes									no	no
ENSMUSG00000026809	1700026L06Rik	yes									no	no
ENSMUSG00000026895	Ndufa8	yes									no	no
ENSMUSG00000028249	Sdcbp	yes									no	no
ENSMUSG00000028461	Ccdc107	yes									no	no
ENSMUSG00000029130	Rnf32	yes									no	no
ENSMUSG00000030435	U2af2	yes									no	no
ENSMUSG00000031154	Otud5	yes									no	no
ENSMUSG00000031314	Taf1	yes									no	no
ENSMUSG00000031554	Adam5	yes									no	no
ENSMUSG00000031906	Smpd3	yes									no	no
ENSMUSG00000032567	Aste1	yes									no	no
ENSMUSG00000033902	Mapkbp1	yes									no	no
ENSMUSG00000034105	Tldc1	yes									no	no
ENSMUSG00000034334	Fam151b	yes									no	no
ENSMUSG00000035268	Pkig	yes									no	no
ENSMUSG00000035354	Uvrag	yes									no	no
ENSMUSG00000035735	Dagla	yes									no	no
ENSMUSG00000036578	Fxyd7	yes									no	no
ENSMUSG00000036923	Stox1	yes									no	no
ENSMUSG00000037103	Dcaf15	yes									no	no
ENSMUSG00000037514	Pank2	yes									no	no
ENSMUSG00000037738	Nek5	yes									no	no
ENSMUSG00000038010	Ccdc138	yes									no	no
ENSMUSG00000038013	Wipf2	yes									no	no
ENSMUSG00000038456	Dennd2a	yes									no	no
ENSMUSG00000038615	Nfe2l1	yes									no	no
ENSMUSG00000038984	Tspyl5	yes									no	no
ENSMUSG00000039929	Urb1	yes									no	no
ENSMUSG00000039976	Tbc1d16	yes									no	no
ENSMUSG00000039977	Ccdc67	yes									no	no
ENSMUSG00000041141	Pnmal1	yes									no	no
ENSMUSG00000042063	Zfp386	yes									no	no
ENSMUSG00000044876	Zfp444	yes									no	no
ENSMUSG00000046179	E2f8	yes									no	no
ENSMUSG00000046573	Lyrm4	yes									no	no
ENSMUSG00000047030	Spata2	yes									no	no
ENSMUSG00000048481	Mypop	yes									no	no
ENSMUSG00000048787	Dcun1d3	yes									no	no
ENSMUSG00000049760	2410015M20Rik	yes									no	no
ENSMUSG00000057072	1700022P22Rik	yes									no	no
ENSMUSG00000068040	Tm9sf4	yes									no	no
ENSMUSG00000074576	Mocs3	yes									no	no
ENSMUSG00000074862	BC025920	yes									no	no
ENSMUSG00000005986	Ankrd13d	yes									no	no
ENSMUSG00000006720	Zfp184	yes									no	no
ENSMUSG00000008475	Arpc5	yes									no	no
ENSMUSG00000018733	Pex12	yes									no	no
ENSMUSG00000019878	Hsf2	yes									no	no
ENSMUSG00000020268	Lyrm7	yes									no	no
ENSMUSG00000020463	Smek2	yes									no	no
ENSMUSG00000020941	Map3k14	yes									no	no
ENSMUSG00000021090	Lrrc9	yes									no	no
ENSMUSG00000021548	Ccnh	yes									no	no
ENSMUSG00000022335	Zfat	yes									no	no
ENSMUSG00000023707	Ogfod2	yes									no	no
ENSMUSG00000024081	Cebpz	yes									no	no
ENSMUSG00000024082	2410091C18Rik	yes									no	no
ENSMUSG00000024429	Gnl1	yes									no	no
ENSMUSG00000025486	Sirt3	yes									no	no
ENSMUSG00000025722	Wdr73	yes									no	no
ENSMUSG00000026571	Dcaf6	yes									no	no
ENSMUSG00000026842	Abl1	yes									no	no
ENSMUSG00000028522	Mier1	yes									no	no
ENSMUSG00000029027	Dffb	yes									no	no
ENSMUSG00000029049	Morn1	yes									no	no
ENSMUSG00000029089	Pacrgl	yes									no	no
ENSMUSG00000029248	1700023E05Rik	yes									no	no
ENSMUSG00000030469	Zfp719	yes									no	no
ENSMUSG00000031585	Gtf2e2	yes									no	no
ENSMUSG00000034021	Pds5b	yes									no	no
ENSMUSG00000036304	Zdhhc23	yes									no	no
ENSMUSG00000037995	Igsf9	yes									no	no
ENSMUSG00000039221	Rpl22l1	yes									no	no
ENSMUSG00000039278	Pcsk1n	yes									no	no
ENSMUSG00000039810	Zc3h10	yes									no	no
ENSMUSG00000042625	Safb2	yes									no	no
ENSMUSG00000043398	Gpr135	yes									no	no
ENSMUSG00000043909	Trp53bp1	yes									no	no
ENSMUSG00000048410	Zfp407	yes									no	no
ENSMUSG00000051074	4930579K19Rik	yes									no	no
ENSMUSG00000052837	Junb	yes									no	no
ENSMUSG00000084950	Gm5577	yes									no	no
ENSMUSG00000038695	Josd2	yes									no	no
ENSMUSG00000026213	Stk11ip	yes									no	no
ENSMUSG00000031847	1700030J22Rik	yes									no	no
ENSMUSG00000032777	Gtf3c1	yes									no	no
ENSMUSG00000035378	Shq1	yes									no	no
ENSMUSG00000048118	Arid4a	yes									no	no
ENSMUSG00000049076	Acap2	yes									no	no
ENSMUSG00000060268	Gm1661	yes									no	no
ENSMUSG00000063802	Hspbp1	yes									no	no
ENSMUSG00000073733	Rsg1	yes									no	no
ENSMUSG00000078348	Sf3b5	yes									no	no
ENSMUSG00000030545	Pex11a	yes									no	no
ENSMUSG00000039178	Tbc1d19	yes									no	no
ENSMUSG00000020610	Amz2	yes									no	no
ENSMUSG00000021668	Polk	yes									no	no
ENSMUSG00000021669	Col4a3bp	yes									no	no
ENSMUSG00000022790	Igsf11	yes									no	no
ENSMUSG00000027215	Cd82	yes									no	no
ENSMUSG00000036834	Plch1	yes									no	no
ENSMUSG00000037466	4930427A07Rik	yes									no	no
ENSMUSG00000059981	Taok2	yes									no	no
ENSMUSG00000079480	Pin4	yes									no	no
ENSMUSG00000027076	Timm10	yes									no	no
ENSMUSG00000034659	Tmem109	yes									no	no
ENSMUSG00000074968	Ano3	yes									no	no
ENSMUSG00000001445	Mrpl10	yes									no	no
ENSMUSG00000002968	Med25	yes									no	no
ENSMUSG00000003269	Cyth2	yes									no	no
ENSMUSG00000003992	Ssbp2	yes									no	no
ENSMUSG00000019303	Psmc3ip	yes									no	no
ENSMUSG00000020308	Tpgs1	yes									no	no
ENSMUSG00000020802	Ube2o	yes									no	no
ENSMUSG00000022453	Naga	yes									no	no
ENSMUSG00000022704	Qtrtd1	yes									no	no
ENSMUSG00000026219	Trip12	yes									no	no
ENSMUSG00000026740	Dnajc1	yes									no	no
ENSMUSG00000026782	Abi2	yes									no	no
ENSMUSG00000027973	1700006A11Rik	yes									no	no
ENSMUSG00000028010	Gar1	yes									no	no
ENSMUSG00000028243	Ubxn2b	yes									no	no
ENSMUSG00000028391	Wdr31	yes									no	no
ENSMUSG00000028801	Stpg1	yes									no	no
ENSMUSG00000029007	Agtrap	yes									no	no
ENSMUSG00000029196	Tada2b	yes									no	no
ENSMUSG00000029422	Rsrc2	yes									no	no
ENSMUSG00000029775	Klhdc10	yes									no	no
ENSMUSG00000030493	C230052I12Rik	yes									no	no
ENSMUSG00000030509	Asb7	yes									no	no
ENSMUSG00000030726	Pold3	yes									no	no
ENSMUSG00000030788	Rnf141	yes									no	no
ENSMUSG00000032386	Trip4	yes									no	no
ENSMUSG00000033373	Fntb	yes									no	no
ENSMUSG00000034111	Tmed8	yes									no	no
ENSMUSG00000035285	Nat14	yes									no	no
ENSMUSG00000035529	Prdm4	yes									no	no
ENSMUSG00000037622	Wdtc1	yes									no	no
ENSMUSG00000038302	Lace1	yes									no	no
ENSMUSG00000038510	Rpf2	yes									no	no
ENSMUSG00000038683	Pak1ip1	yes									no	no
ENSMUSG00000038806	Sde2	yes									no	no
ENSMUSG00000039187	Fanci	yes									no	no
ENSMUSG00000039202	Abhd2	yes									no	no
ENSMUSG00000040669	Phc1	yes									no	no
ENSMUSG00000041645	Ddx24	yes									no	no
ENSMUSG00000044937	BC030307	yes									no	no
ENSMUSG00000045506	A930002H24Rik	yes									no	no
ENSMUSG00000048029	Eno4	yes									no	no
ENSMUSG00000051435	Fhad1	yes									no	no
ENSMUSG00000051469	Zfp191	yes									no	no
ENSMUSG00000051510	Mafg	yes									no	no
ENSMUSG00000051736	Fam229b	yes									no	no
ENSMUSG00000052135	Foxo6	yes									no	no
ENSMUSG00000053091	Lins	yes									no	no
ENSMUSG00000053111	Fank1	yes									no	no
ENSMUSG00000053553	3110082I17Rik	yes									no	no
ENSMUSG00000053783	1700016K19Rik	yes									no	no
ENSMUSG00000054383	Pnma1	yes									no	no
ENSMUSG00000054792	Klhl18	yes									no	no
ENSMUSG00000054822	1700041G16Rik	yes									no	no
ENSMUSG00000055200	Sertad3	yes									no	no
ENSMUSG00000055371	Stam2	yes									no	no
ENSMUSG00000055932	Fto	yes									no	no
ENSMUSG00000056260	Lrif1	yes									no	no
ENSMUSG00000056753	C330011M18Rik	yes									no	no
ENSMUSG00000057234	Mettl15	yes									no	no
ENSMUSG00000057858	D19Ertd737e	yes									no	no
ENSMUSG00000058240	Cryzl1	yes									no	no
ENSMUSG00000060791	Gmfg	yes									no	no
ENSMUSG00000062590	Armc9	yes									no	no
ENSMUSG00000068732	Tmem167b	yes									no	no
ENSMUSG00000072258	Taf1a	yes									no	no
ENSMUSG00000073434	Wdr90	yes									no	no
ENSMUSG00000073775	Kti12	yes									no	no
ENSMUSG00000074384	AI429214	yes									no	no
ENSMUSG00000075600	Zc3h3	yes									no	no
ENSMUSG00000076434	Wfdc3	yes									no	no
ENSMUSG00000078096	Golgb1	yes									no	no
ENSMUSG00000078444	Gm10941	yes									no	no
ENSMUSG00000078627	March10	yes									no	no
ENSMUSG00000078716	Tmem8b	yes									no	no
ENSMUSG00000080268	Brms1	yes									no	no
ENSMUSG00000084957	Bbip1	yes									no	no
ENSMUSG00000086727	4931428L18Rik	yes									no	no
ENSMUSG00000090258	Churc1	yes									no	no
ENSMUSG00000090812	Samd15	yes									no	no
ENSMUSG00000093803	Ppp2r3d	yes									no	no
ENSMUSG00000096458	Moap1	yes									no	no
ENSMUSG00000096687	AA474331	yes									no	no
ENSMUSG00000097129	4930507D05Rik	yes									no	no
ENSMUSG00000097239	Gm27029	yes									no	no
ENSMUSG00000097487	Ptges3l	yes									no	no
ENSMUSG00000097573	G730003C15Rik	yes									no	no
ENSMUSG00000004933	Matk	yes									no	no
ENSMUSG00000020544	Cox11	yes									no	no
ENSMUSG00000020546	Stxbp4	yes									no	no
ENSMUSG00000020680	Taf15	yes									no	no
ENSMUSG00000020948	Klhl28	yes									no	no
ENSMUSG00000021215	Net1	yes									no	no
ENSMUSG00000022365	Derl1	yes									no	no
ENSMUSG00000022476	Polr3h	yes									no	no
ENSMUSG00000022601	Rpl24	yes									no	no
ENSMUSG00000027018	Hat1	yes									no	no
ENSMUSG00000027207	Galk2	yes									no	no
ENSMUSG00000027746	Ufm1	yes									no	no
ENSMUSG00000030269	Mtmr14	yes									no	no
ENSMUSG00000030922	Lyrm1	yes									no	no
ENSMUSG00000031617	Tmem184c	yes									no	no
ENSMUSG00000034173	2410018M08Rik	yes									no	no
ENSMUSG00000035545	Leng8	yes									no	no
ENSMUSG00000042642	Flad1	yes									no	no
ENSMUSG00000042650	Alkbh5	yes									no	no
ENSMUSG00000049657	Zbtb5	yes									no	no
ENSMUSG00000052684	Jun	yes									no	no
ENSMUSG00000053499	Gm5444	yes									no	no
ENSMUSG00000053841	Txlna	yes									no	no
ENSMUSG00000059820	AU019823	yes									no	no
ENSMUSG00000059920	4930453N24Rik	yes									no	no
ENSMUSG00000060147	Serpinb6a	yes									no	no
ENSMUSG00000061650	Med9	yes									no	no
ENSMUSG00000062154	Tex33	yes									no	no
ENSMUSG00000062761	Zfp512	yes									no	no
ENSMUSG00000070997	1700055D18Rik	yes									no	no
ENSMUSG00000071252	2210408I21Rik	yes									no	no
ENSMUSG00000090336	4932443I19Rik	yes									no	no
ENSMUSG00000090626	Tex9	yes									no	no
ENSMUSG00000090733	Rps27	yes									no	no
ENSMUSG00000000148	Baat1	yes									no	no
ENSMUSG00000004233	Wars2	yes									no	no
ENSMUSG00000007035	Msh5	yes									no	no
ENSMUSG00000007950	Abhd8	yes									no	no
ENSMUSG00000011960	Ccnt1	yes									no	no
ENSMUSG00000017837	Nkiras2	yes									no	no
ENSMUSG00000019188	H13	yes									no	no
ENSMUSG00000020079	Supv3l1	yes									no	no
ENSMUSG00000021224	Numb	yes									no	no
ENSMUSG00000021408	Ripk1	yes									no	no
ENSMUSG00000022452	1500032L24Rik	yes									no	no
ENSMUSG00000022993	4930415O20Rik	yes									no	no
ENSMUSG00000024052	Lpin2	yes									no	no
ENSMUSG00000024238	Zeb1	yes									no	no
ENSMUSG00000026798	Coq4	yes									no	no
ENSMUSG00000026816	Gtf3c5	yes									no	no
ENSMUSG00000027166	Dnajc24	yes									no	no
ENSMUSG00000028086	Fbxw7	yes									no	no
ENSMUSG00000028394	Pole3	yes									no	no
ENSMUSG00000028863	Meaf6	yes									no	no
ENSMUSG00000028890	Mtf1	yes									no	no
ENSMUSG00000029125	Stx18	yes									no	no
ENSMUSG00000031576	Kcnu1	yes									no	no
ENSMUSG00000032121	Tmem218	yes									no	no
ENSMUSG00000035666	Gtf3c4	yes									no	no
ENSMUSG00000036676	Tmtc3	yes									no	no
ENSMUSG00000037573	Tob1	yes									no	no
ENSMUSG00000038178	Slc43a2	yes									no	no
ENSMUSG00000041203	2310036O22Rik	yes									no	no
ENSMUSG00000042613	Pbxip1	yes									no	no
ENSMUSG00000046230	Vps13a	yes									no	no
ENSMUSG00000046675	Tmem251	yes									no	no
ENSMUSG00000048120	Entpd1	yes									no	no
ENSMUSG00000052137	Rbm12b2	yes									no	no
ENSMUSG00000052488	Cherp	yes									no	no
ENSMUSG00000052848	C130026L21Rik	yes									no	no
ENSMUSG00000054766	Set	yes									no	no
ENSMUSG00000055102	Zfp819	yes									no	no
ENSMUSG00000058046	4933430I17Rik	yes									no	no
ENSMUSG00000060950	Trmt61a	yes									no	no
ENSMUSG00000061118	Dnajc30	yes									no	no
ENSMUSG00000062859	Tcp11	yes									no	no
ENSMUSG00000064326	Siva1	yes									no	no
ENSMUSG00000066944	4921513D11Rik	yes									no	no
ENSMUSG00000071054	Safb	yes									no	no
ENSMUSG00000073465	Park2	yes									no	no
ENSMUSG00000079056	Kcnip3	yes									no	no
ENSMUSG00000079510	Mdga2	yes									no	no
ENSMUSG00000092192	Dyx1c1	yes									no	no
ENSMUSG00000028549	Itgb3bp	yes										no
ENSMUSG00000045165	AI467606	yes										no
ENSMUSG00000045835	Hdgfl1	yes										no
ENSMUSG00000047720	4922502D21Rik	yes										no
ENSMUSG00000025962	Fastkd2	yes										no
ENSMUSG00000028533	Izumo3	yes										no
ENSMUSG00000049476	1700104B16Rik	yes										no
ENSMUSG00000050189	Etos1	yes										no
ENSMUSG00000029837	1700111E14Rik	yes										no
ENSMUSG00000047025	Ccer1	yes										no
ENSMUSG00000005718	Tfap4	yes										no
ENSMUSG00000030595	Nfkbib	yes										no
ENSMUSG00000043880	Olfr323	yes										no
ENSMUSG00000050930	Map10	yes										no
ENSMUSG00000079584	Gm364	yes										no
ENSMUSG00000091609	Acer2	yes										no
ENSMUSG00000030166	Rad52	yes										no
ENSMUSG00000034482	Ly6g5c	yes										no
ENSMUSG00000044434	Gm9791	yes										no
ENSMUSG00000059361	Nrsn2	yes										no
ENSMUSG00000078938	Syce3	yes										no
ENSMUSG00000090483	Tmem29	yes										no
ENSMUSG00000097179	AC129021.2	yes										no
ENSMUSG00000021749	Oit1	no	up	up	2.5321	4.44e-26	2274.46	1.39716	5.75e-08	1352.43	no	yes
ENSMUSG00000034675	Dbn1	no	up	up	3.22288	5.59e-33	3012.8	1.90104	9.72e-08	1666.18	no	yes
ENSMUSG00000019889	Ptprk	no	up	up	1.26774	8.57e-07	485.97	1.98789	5.06e-15	247.548	no	no
ENSMUSG00000033032	Afap1l1	no	up	up	1.88501	1.13e-15	481.402	1.71435	0.0088987	333.328	no	no
ENSMUSG00000045573	Penk	no	up	up	1.89634	9.98e-07	3522.09	1.0411	0.000105814	2903.74	no	no
ENSMUSG00000043939	A530064D06Rik	no	up	up	3.98373	2.05e-32	135.076	4.11905	7.56e-13	71.2356	no	no
ENSMUSG00000030897	Cnga4	no		up				1.04525	0.00837051	125.337	yes	yes
ENSMUSG00000004668	Abca13	no		up				2.07929	0.00434502	48.1171	p	yes
ENSMUSG00000029608	Rph3a	no		up				2.37681	0.00413796	113.264	no	yes
ENSMUSG00000035860	Cdhr3	no		up				3.01508	0.00144668	13.6459	no	yes
ENSMUSG00000037375	Hhat	no		up				1.25461	0.000133123	97.1416	no	yes
ENSMUSG00000011148	Adssl1	no		up				1.47649	0.0014286	73.8612	no	yes
ENSMUSG00000055730	Ces2a	no		up				4.47788	0.00017511	4.55651	no	yes
ENSMUSG00000026839	Upp2	no		up				1.07757	0.00375083	73.3264	no	yes
ENSMUSG00000022229	Atp12a	no		up				1.12107	0.0064663	39.188	no	yes
ENSMUSG00000026586	Prrx1	no		up				1.13368	0.00122469	80.5571	no	yes
ENSMUSG00000026526	Fh1	no		up				1.16827	0.00189102	855.902	no	yes
ENSMUSG00000028528	Dnajc6	no		up				1.18433	0.0072046	64.0712	no	yes
ENSMUSG00000026989	Dapl1	no		up				1.28936	9.33e-05	101.263	no	yes
ENSMUSG00000040554	Aipl1	no		up				1.32474	0.00485264	32.7968	no	yes
ENSMUSG00000048612	Myof	no		up				1.34729	2.77e-06	227.584	no	yes
ENSMUSG00000071553	Cpa2	no		up				1.35035	0.00737158	25.0014	no	yes
ENSMUSG00000067941	Gm7168	no		up				1.39851	0.0084418	50.1235	no	yes
ENSMUSG00000037940	Inpp4b	no		up				1.4096	1.8e-07	237.77	no	yes
ENSMUSG00000056004	9330182L06Rik	no		up				1.4225	0.00136743	69.6609	no	yes
ENSMUSG00000031517	Gpm6a	no		up				1.56245	0.00130514	27.1455	no	yes
ENSMUSG00000056553	Ptprn2	no		up				1.59221	0.00525723	14.5563	no	yes
ENSMUSG00000023011	Faim2	no		up				1.62471	0.00543121	16.7405	no	yes
ENSMUSG00000039783	Kmo	no		up				2.15019	2.92e-07	29.3549	no	yes
ENSMUSG00000027536	Chmp4c	no		up				2.16535	4.61e-05	15.208	no	yes
ENSMUSG00000022935	Grik1	no		up				2.16692	0.00235631	23.8541	no	yes
ENSMUSG00000047517	Dmbt1	no		up				2.23331	6.73e-05	44.5511	no	yes
ENSMUSG00000024519	Cplx4	no		up				2.24827	0.000623006	65.7462	no	yes
ENSMUSG00000053025	Sv2b	no		up				2.2871	6.12e-12	179.832	no	yes
ENSMUSG00000021587	Pcsk1	no		up				2.34146	4.96e-05	199.151	no	yes
ENSMUSG00000058124	H2-M10.3	no		up				2.36079	0.00983658	15.5175	no	yes
ENSMUSG00000030838	Ush1c	no		up				1.43091	5.28e-06	136.62	yes	no
ENSMUSG00000000301	Pemt	no		up				1.04591	0.000599113	295.336	no	no
ENSMUSG00000059631	1500035N22Rik	no		up				1.32148	3.84e-05	91.9639	no	no
ENSMUSG00000029648	Flt1	no		up				1.32308	0.000327456	248.912	no	no
ENSMUSG00000032015	Pou2f3	no		up				1.62092	0.000145243	93.3146	no	no
ENSMUSG00000044938	Klhl31	no		up				1.63976	2.51e-08	97.3243	no	no
ENSMUSG00000035208	Slfn8	no		up				2.24999	1.39e-09	37.0434	no	no
ENSMUSG00000079434	Neu2	no		up				2.66164	2.82e-09	21.9378	no	no
ENSMUSG00000006204	5430419D17Rik	no		up				2.94083	0.00127836	16.7485	no	no
ENSMUSG00000022422	Dscc1	no		up				1.07311	0.000271477	315.562	no	no
ENSMUSG00000018126	Baiap2l2	no		up				1.48729	0.000322766	32.7675	no	no
ENSMUSG00000044034	Npb	no		up				1.51919	1.37e-06	122.956	no	no
ENSMUSG00000041608	Entpd3	no		up				1.54509	0.00332566	21.4038	no	no
ENSMUSG00000033847	Pla2g4c	no		up				1.77225	0.000909025	18.3872	no	no
ENSMUSG00000040113	Mettl11b	no		up				1.82595	0.000811772	16.7322	no	no
ENSMUSG00000049538	Adamts16	no		up				2.11524	4.98e-05	41.7056	no	no
ENSMUSG00000035020	Epgn	no		up				2.62743	1.78e-15	59.1991	no	no
ENSMUSG00000039092	Sptlc3	no		up				4.02454	2.01e-06	10.7058	no	no
ENSMUSG00000040380	Cbln3	no		up				1.00849	0.00751516	46.0284	no	no
ENSMUSG00000031461	Myom2	no		up				1.01986	0.0029169	73.4186	no	no
ENSMUSG00000026413	Pkp1	no		up				1.03004	0.000379192	197.95	no	no
ENSMUSG00000060161	Klk1b7-ps	no		up				1.0504	0.0010968	156.163	no	no
ENSMUSG00000061928	Dsg1b	no		up				1.07795	0.000944465	87.88	no	no
ENSMUSG00000026837	Col5a1	no		up				1.09313	0.00553475	1299.19	no	no
ENSMUSG00000024376	Epb4.1l4a	no		up				1.11378	8.87e-05	284.514	no	no
ENSMUSG00000038623	Tm6sf1	no		up				1.13932	0.00173157	68.0724	no	no
ENSMUSG00000009545	Kcnq1	no		up				1.14431	0.00739945	52.6392	no	no
ENSMUSG00000019888	Mgat4c	no		up				1.15486	0.000191456	139.117	no	no
ENSMUSG00000096001	2610528A11Rik	no		up				1.1609	0.000837642	391.686	no	no
ENSMUSG00000020061	Mybpc1	no		up				1.1684	0.00482275	36.2229	no	no
ENSMUSG00000021541	Trpc7	no		up				1.17066	0.00245463	49.0361	no	no
ENSMUSG00000089809	A930011G23Rik	no		up				1.17362	0.000928532	66.085	no	no
ENSMUSG00000069206	Zfp874a	no		up				1.17988	0.00613924	42.6497	no	no
ENSMUSG00000022681	Ntan1	no		up				1.19936	0.00182049	444.349	no	no
ENSMUSG00000025888	Casp1	no		up				1.20948	0.00646317	33.425	no	no
ENSMUSG00000048782	Insc	no		up				1.21131	0.00258735	51.4935	no	no
ENSMUSG00000028950	Tas1r1	no		up				1.23767	8.87e-05	489.916	no	no
ENSMUSG00000087141	Plcxd2	no		up				1.24345	0.000245664	130.46	no	no
ENSMUSG00000030315	Vgll4	no		up				1.24788	7.24e-06	395.954	no	no
ENSMUSG00000073530	Pappa2	no		up				1.30581	0.00408432	31.1016	no	no
ENSMUSG00000086112	4930563I02Rik	no		up				1.30662	5.16e-06	243.949	no	no
ENSMUSG00000068587	Mgam	no		up				1.32204	0.000732823	184.277	no	no
ENSMUSG00000060371	Caln1	no		up				1.35595	0.000477732	41.8946	no	no
ENSMUSG00000045689	Pcdhb4	no		up				1.44861	0.00951071	18.1535	no	no
ENSMUSG00000048960	Prex2	no		up				1.45599	9.32e-05	85.9601	no	no
ENSMUSG00000022887	Masp1	no		up				1.45605	0.00053743	32.1748	no	no
ENSMUSG00000055540	Epha6	no		up				1.46829	2.04e-05	68.3335	no	no
ENSMUSG00000043008	Klhl6	no		up				1.48972	0.00888021	19.9799	no	no
ENSMUSG00000037847	Nmrk1	no		up				1.50987	0.000291173	124.587	no	no
ENSMUSG00000033831	Fgb	no		up				1.53276	0.00703545	17.98	no	no
ENSMUSG00000036040	Adamtsl2	no		up				1.55262	3.95e-05	54.527	no	no
ENSMUSG00000032128	Robo3	no		up				1.55458	7.87e-06	53.0735	no	no
ENSMUSG00000043286	Pnpla1	no		up				1.57001	4.8e-05	44.1712	no	no
ENSMUSG00000091400	Gm6356	no		up				1.57154	0.00310485	94.1873	no	no
ENSMUSG00000078307	AI593442	no		up				1.58681	0.00217709	31.4359	no	no
ENSMUSG00000060780	Lrrtm1	no		up				1.6114	0.000516242	29.3939	no	no
ENSMUSG00000076928	Trac	no		up				1.62237	0.00360952	19.4995	no	no
ENSMUSG00000001566	Mnx1	no		up				1.69701	0.000676401	23.1248	no	no
ENSMUSG00000058904	Olfr1413	no		up				1.72576	0.00751516	13.0351	no	no
ENSMUSG00000038227	Hoxa9	no		up				1.72714	3.75e-05	27.2032	no	no
ENSMUSG00000029843	Slc13a4	no		up				1.75687	0.000526547	352.164	no	no
ENSMUSG00000021732	Fgf10	no		up				1.76232	9.66e-05	63.1811	no	no
ENSMUSG00000021280	Exoc3l4	no		up				1.97873	3.09e-09	100.334	no	no
ENSMUSG00000040969	Arhgef38	no		up				2.01007	0.0024506	13.7321	no	no
ENSMUSG00000071714	Csf2rb2	no		up				2.0791	0.00524409	85.5563	no	no
ENSMUSG00000021852	Slc35f4	no		up				2.10955	0.00125564	11.2212	no	no
ENSMUSG00000063727	Tnfrsf11b	no		up				2.12484	0.00068642	12.3456	no	no
ENSMUSG00000021565	Slc6a19	no		up				2.26958	0.0011506	9.28956	no	no
ENSMUSG00000043605	Olfr13	no		up				2.32791	7.99e-09	33.4156	no	no
ENSMUSG00000019893	Ros1	no		up				2.34417	4.04e-19	185.863	no	no
ENSMUSG00000048186	Bend7	no		up				2.44029	1.53e-13	51.5593	no	no
ENSMUSG00000020702	Ccl1	no		up				2.58387	0.00134411	30.3327	no	no
ENSMUSG00000060336	Zfp937	no		up				2.65825	1.05e-11	35.1338	no	no
ENSMUSG00000032269	Htr3a	no		up				2.7188	0.00020678	23.297	no	no
ENSMUSG00000026175	Vil1	no		up				2.81641	9.33e-05	58.4566	no	no
ENSMUSG00000046523	Kctd4	no		up				2.89744	2.32e-14	61.5556	no	no
ENSMUSG00000046056	Sbsn	no		up				3.08834	2.42e-17	397.522	no	no
ENSMUSG00000076613	Ighg2b	no		up				3.09075	0.00450858	4.89884	no	no
ENSMUSG00000072621	Slfn10-ps	no		up				3.32046	1.91e-08	13.4695	no	no
ENSMUSG00000054162	Spock3	no		up				3.33065	1.43e-08	25.5525	no	no
ENSMUSG00000030049	Gkn2	no		up				3.33259	2.83e-07	12.1823	no	no
ENSMUSG00000017607	Tns4	no		up				3.44014	6.25e-05	39.6177	no	no
ENSMUSG00000030789	Itgax	no		up				3.52556	3e-15	109.319	no	no
ENSMUSG00000026527	Rgs7	no		up				3.58664	1.39e-09	40.8021	no	no
ENSMUSG00000023915	Tnfrsf21	no		up				3.62161	2.19e-33	683.039	no	no
ENSMUSG00000028012	Rrh	no		up				3.7777	4.55e-23	60.0668	no	no
ENSMUSG00000073565	Prr16	no		up				3.8412	3.8e-24	46.5158	no	no
ENSMUSG00000027186	Elf5	no		up				4.22076	0.000158399	31.123	no	no
ENSMUSG00000023041	Krt6b	no		up				5.4813	2.74e-05	4.71203	no	no
ENSMUSG00000023966	Rsph9	no	down	down	-4.58435	4.59e-06	777.817	-5.70671	6.03e-77	867.656	yes	yes
ENSMUSG00000034706	Dnaic2	no	down	down	-5.76719	0.000124012	861.042	-6.76204	5.86e-95	958.613	yes	yes
ENSMUSG00000073102	Drc1	no	down	down	-5.04068	5.37e-07	1230	-6.22614	2.35e-88	1424.29	yes	yes
ENSMUSG00000039781	Azi1	no	down	down	-1.57598	0.000475459	1589.7	-2.2445	1.96e-16	994.761	yes	yes
ENSMUSG00000039676	Capsl	no	down	down	-3.8152	5.95e-07	100.625	-2.77835	3.01e-17	76.7597	p	yes
ENSMUSG00000021483	Cdk20	no	down	down	-2.08215	0.000701617	1102.32	-2.83771	1.69e-26	576.169	p	yes
ENSMUSG00000028589	1700012P22Rik	no	down	down	-9.54664	0.00770303	123.913	-9.38872	3.85e-104	422.199	no	yes
ENSMUSG00000034212	Ankmy1	no	down	down	-4.42487	2.28e-06	563.154	-5.73039	2.9e-74	765.922	no	yes
ENSMUSG00000041617	Ccdc74a	no	down	down	-2.51179	0.00253106	658.7	-3.30052	6.55e-33	534.372	no	yes
ENSMUSG00000027983	Cyp2u1	no	down	down	-2.21512	4.07e-06	78.802	-2.62419	6.57e-12	46.9645	no	yes
ENSMUSG00000029581	Fscn1	no	down	down	-1.11921	0.000176184	363.702	-1.4845	6.42e-07	122.845	no	yes
ENSMUSG00000078588	Ccdc24	no	down	down	-2.36768	0.000395021	44.3563	-3.63113	1.19e-13	29.5396	no	yes
ENSMUSG00000045915	Ccdc42	no	down	down	-7.59626	1.65e-10	878.991	-7.05157	1.72e-100	989.361	no	yes
ENSMUSG00000029517	Ankrd7	no	down	down	-7.08714	4.76e-06	741.203	-4.98663	5.01e-63	814.366	no	yes
ENSMUSG00000021622	Ckmt2	no	down	down	-5.29783	0.00184809	40.6572	-8.22732	1.16e-56	170.457	no	yes
ENSMUSG00000016179	Camk1g	no	down	down	-3.18452	0.00625245	28.8503	-3.83586	7.83e-21	43.1849	no	yes
ENSMUSG00000022416	Cacna1i	no	down	down	-3.14939	4.68e-06	124.287	-3.7391	2.24e-25	78.1609	no	yes
ENSMUSG00000050821	Fam131a	no	down	down	-2.91248	0.0026623	527.768	-2.49323	1.9e-16	522.891	no	yes
ENSMUSG00000029167	Ppargc1a	no	down	down	-2.09911	5.28e-05	67.5842	-3.00117	3.73e-11	34.6433	no	yes
ENSMUSG00000020926	Adam11	no	down	down	-1.94975	8e-05	177.384	-3.29431	2.41e-28	242.295	no	yes
ENSMUSG00000070357	E030019B06Rik	no	down	down	-1.70701	0.00213689	1020.85	-2.48844	4.6e-18	493.126	no	yes
ENSMUSG00000032202	Rab27a	no	down	down	-1.44649	0.000318655	506.197	-1.65219	3.91e-09	236.732	no	yes
ENSMUSG00000024851	Pitpnm1	no	down	down	-1.07507	0.00049168	525.13	-2.12849	2.45e-14	334.049	no	yes
ENSMUSG00000024462	Gabbr1	no	down	down	-1.06321	0.000251521	411.715	-1.32938	1.36e-05	301.708	no	yes
ENSMUSG00000029145	Eif2b4	no	down	down	-1.01792	0.00275296	1616.81	-1.74929	1.83e-11	928.092	no	yes
ENSMUSG00000049811	Fam161a	no	down	down	-3.36016	0.00245948	506.885	-4.80192	4.97e-52	1255.14	yes	no
ENSMUSG00000045333	Zfp423	no	down	down	-1.99087	0.000288731	164.537	-3.63556	7.05e-17	165.58	yes	no
ENSMUSG00000024552	Slc14a2	no	down	down	-5.38998	0.00667731	74.9397	-5.12811	7.97e-44	110.348	no	no
ENSMUSG00000019935	Slc17a8	no	down	down	-4.15177	1.9e-07	27.9441	-4.97635	3.07e-09	11.2166	no	no
ENSMUSG00000055944	E130018O15Rik	no	down	down	-4.07615	0.00539033	37.8212	-5.89587	1.2e-24	29.4454	no	no
ENSMUSG00000007908	Hmgcll1	no	down	down	-3.14917	7.38e-11	92.173	-2.48629	1.57e-05	16.6898	no	no
ENSMUSG00000026288	Inpp5d	no	down	down	-2.65346	0.000178773	346.831	-2.10746	2.72e-13	250.371	no	no
ENSMUSG00000044164	Rnf182	no	down	down	-1.80939	0.000771444	73.2506	-2.0391	1.61e-06	33.3098	no	no
ENSMUSG00000039747	Orai2	no	down	down	-1.78622	4.52e-05	220.525	-2.1732	6.55e-12	80.1506	no	no
ENSMUSG00000025856	Pdgfa	no	down	down	-1.52138	2.13e-07	291.589	-1.98399	8.23e-13	156.317	no	no
ENSMUSG00000028039	Efna3	no	down	down	-1.40237	0.000371941	133.339	-1.25937	0.000516938	55.0941	no	no
ENSMUSG00000025239	Limd1	no	down	down	-1.25994	8.57e-07	678.538	-2.46629	3.16e-20	460.259	no	no
ENSMUSG00000071104	Ccdc110	no	down	down	-6.53519	2.17e-06	959.857	-7.23108	1.37e-104	1263.37	no	no
ENSMUSG00000030621	Me3	no	down	down	-4.28722	0.000217111	140.662	-3.44766	1.39e-23	74.9319	no	no
ENSMUSG00000029620	1700018F24Rik	no	down	down	-4.2607	9.64e-05	373.345	-3.33354	8.11e-31	264.133	no	no
ENSMUSG00000006675	P4htm	no	down	down	-1.21443	0.00206769	148.794	-1.48195	0.000157234	42.5367	no	no
ENSMUSG00000039330	Tsga10ip	no	down	down	-7.23676	7.19e-07	392.828	-7.48815	1.57e-53	528.1	no	no
ENSMUSG00000075296	Aldh3b2	no	down	down	-6.1327	0.00184809	102.082	-6.26389	2.21e-43	191.634	no	no
ENSMUSG00000074764	Sel1l2	no	down	down	-4.77511	0.000780816	373.663	-4.39215	4.05e-44	651.934	no	no
ENSMUSG00000010086	Rnf112	no	down	down	-4.59803	2.7e-06	373.29	-5.69965	8.86e-64	259.068	no	no
ENSMUSG00000026147	Col9a1	no	down	down	-4.46611	1.55e-07	59.9995	-1.81531	6.34e-06	43.8608	no	no
ENSMUSG00000079254	Itprip	no	down	down	-4.28879	0.00166941	556.278	-5.8671	9.82e-41	830.371	no	no
ENSMUSG00000024810	Il33	no	down	down	-4.25903	4.58e-05	69.0013	-3.54599	1.3e-12	23.8158	no	no
ENSMUSG00000027350	Chgb	no	down	down	-3.91586	7.34e-06	178.056	-4.64365	1.4e-34	83.3431	no	no
ENSMUSG00000061707	Gm4871	no	down	down	-3.73215	0.000284119	214.006	-3.18085	1.59e-26	156.956	no	no
ENSMUSG00000067795	4930444P10Rik	no	down	down	-3.70762	0.000266719	446.453	-3.61519	3.07e-38	424.062	no	no
ENSMUSG00000046782	Ttc6	no	down	down	-3.70384	5.05e-06	1325.51	-4.03882	2.84e-48	1287.21	no	no
ENSMUSG00000037735	2810032G03Rik	no	down	down	-3.6386	0.000217386	84.3751	-4.49727	1.99e-23	42.7988	no	no
ENSMUSG00000019872	Smpdl3a	no	down	down	-3.12749	0.00118409	400.732	-2.49134	1.88e-19	177.107	no	no
ENSMUSG00000075302	Erich2	no	down	down	-3.03339	0.00696382	993.043	-1.32839	5.05e-06	1816.55	no	no
ENSMUSG00000046207	Pik3r6	no	down	down	-2.99806	0.000475506	125.437	-1.87393	8.39e-07	62.3044	no	no
ENSMUSG00000055805	Fmnl1	no	down	down	-2.66088	0.00184809	415.42	-3.34991	7.9e-19	300.305	no	no
ENSMUSG00000031970	Dbndd1	no	down	down	-2.00352	0.000838596	461.019	-2.39377	3.67e-16	465.678	no	no
ENSMUSG00000041439	Mfsd6	no	down	down	-1.5564	0.000377069	121.775	-1.71101	2.34e-07	91.4471	no	no
ENSMUSG00000024955	Esrra	no	down	down	-1.55457	8.54e-06	678.177	-1.89738	2.75e-12	259.149	no	no
ENSMUSG00000042388	Dlgap3	no	down	down	-1.47197	0.008743	123.005	-3.49577	1.48e-26	116.897	no	no
ENSMUSG00000054893	Zfp667	no	down	down	-1.24307	7.11e-06	414.937	-1.56079	7.12e-08	179.694	no	no
ENSMUSG00000029716	Tfr2	no	down	down	-1.22678	0.00113394	159.332	-1.52904	9.45e-05	58.9515	no	no
ENSMUSG00000021464	Ror2	no	down	down	-1.22479	0.00901631	104.499	-1.46636	0.00382292	66.1367	no	no
ENSMUSG00000020766	Galk1	no	down	down	-1.17212	3.09e-06	921.423	-1.13535	3.08e-05	354.494	no	no
ENSMUSG00000021175	Cdca7l	no	down	down	-1.06407	0.000408687	367.318	-1.15484	0.000691087	112.097	no	no
ENSMUSG00000075395	A630010A05Rik	no	down	down	-Inf	4.29e-07	24.5265	-8.89946	1.3e-30	33.4363	no	no
ENSMUSG00000090808	Gm1758	no	down	down	-Inf	9.64e-05	19.209	-Inf	2.92e-30	30.7646	no	no
ENSMUSG00000042707	Dnali1	no		down				-1.65812	4.28e-10	2380.18	yes	yes
ENSMUSG00000037101	Ttc29	no		down				-1.63303	4.13e-10	2435.04	yes	yes
ENSMUSG00000040220	Gas8	no		down				-1.3896	1.3e-06	882.933	yes	yes
ENSMUSG00000038756	Ttll6	no		down				-3.44808	3.04e-36	1907.64	yes	yes
ENSMUSG00000052861	Dnah6	no		down				-2.56115	5.38e-20	2632.33	yes	yes
ENSMUSG00000052613	Pcdh15	no		down				-1.74041	0.000149961	36.8242	yes	yes
ENSMUSG00000039577	Nphp4	no		down				-1.57747	2.25e-07	440.491	yes	yes
ENSMUSG00000006930	Hap1	no		down				-1.47731	1.58e-07	729.68	yes	yes
ENSMUSG00000017405	Nek8	no		down				-1.18928	0.000188683	310.426	yes	yes
ENSMUSG00000032558	Nphp3	no		down				-1.08999	0.0026539	195.167	yes	yes
ENSMUSG00000006269	Atp6v1b1	no		down				-5.66808	6.56e-17	86.85	p	yes
ENSMUSG00000026649	1700009P17Rik	no		down				-1.25765	1.53e-06	1578.55	p	yes
ENSMUSG00000028441	1110017D15Rik	no		down				-1.06739	0.00441565	2687.52	p	yes
ENSMUSG00000005103	Wdr1	no		down				-1.03215	0.00045484	1138.97	p	yes
ENSMUSG00000078639	Gm12695	no		down				-8.85906	9.54e-47	65.029	no	yes
ENSMUSG00000047394	Odf3b	no		down				-3.8587	3.8e-24	122.355	no	yes
ENSMUSG00000034785	Dio1	no		down				-3.63578	5.67e-14	26.7645	no	yes
ENSMUSG00000008307	1700109H08Rik	no		down				-3.30375	2.7e-24	368.889	no	yes
ENSMUSG00000031481	Tpte	no		down				-2.59341	8.76e-09	104.7	no	yes
ENSMUSG00000013091	Tmem190	no		down				-2.47637	5.68e-21	479.514	no	yes
ENSMUSG00000042788	Fam166b	no		down				-2.38554	0.00074294	11.8412	no	yes
ENSMUSG00000051367	Six1	no		down				-2.2443	1.43e-06	23.789	no	yes
ENSMUSG00000029640	Usp12	no		down				-1.90328	4.45e-11	956.301	no	yes
ENSMUSG00000045620	Odf3l1	no		down				-1.87492	4.14e-12	899.397	no	yes
ENSMUSG00000042417	Ccno	no		down				-1.81255	1.83e-06	54.5324	no	yes
ENSMUSG00000029168	Dpysl5	no		down				-1.71862	5.57e-10	973.743	no	yes
ENSMUSG00000032246	Calml4	no		down				-1.6996	1.69e-05	42.6986	no	yes
ENSMUSG00000007107	Atp1a4	no		down				-1.37787	2.56e-05	8832.08	no	yes
ENSMUSG00000035504	Reep6	no		down				-1.21375	0.00492561	6919.21	no	yes
ENSMUSG00000059343	Aldoart1	no		down				-1.16941	8.93e-05	1079.27	no	yes
ENSMUSG00000037126	Psd	no		down				-1.06565	0.000539976	638.785	no	yes
ENSMUSG00000038987	1700019L03Rik	no		down				-5.48649	6.46e-71	718.005	no	yes
ENSMUSG00000035295	Wdr38	no		down				-5.33813	5.46e-51	275.465	no	yes
ENSMUSG00000037542	Aldh8a1	no		down				-3.15067	9.17e-09	19.7146	no	yes
ENSMUSG00000027562	Car2	no		down				-2.71856	4.64e-08	930.451	no	yes
ENSMUSG00000071324	Armc2	no		down				-2.68849	2.87e-23	716.863	no	yes
ENSMUSG00000039936	Pik3cd	no		down				-2.67357	3.62e-23	1096.09	no	yes
ENSMUSG00000035606	Ky	no		down				-2.40713	1.89e-05	19.2377	no	yes
ENSMUSG00000041298	Katnal1	no		down				-1.69604	1.59e-10	1630.29	no	yes
ENSMUSG00000034059	Ypel4	no		down				-1.6894	0.000583114	49.3765	no	yes
ENSMUSG00000037716	Ccdc33	no		down				-1.57063	1.04e-06	1551.19	no	yes
ENSMUSG00000039542	Ncam1	no		down				-1.44332	1.84e-05	156.761	no	yes
ENSMUSG00000029766	1700012A03Rik	no		down				-1.41769	0.0010469	1161.04	no	yes
ENSMUSG00000024134	Six2	no		down				-1.32093	0.00159495	63.8412	no	yes
ENSMUSG00000030650	Tmc5	no		down				-1.25377	1.35e-05	1290.08	no	yes
ENSMUSG00000034220	Gpc1	no		down				-1.0973	0.000265362	196.403	no	yes
ENSMUSG00000032278	Paqr5	no		down				-1.04526	0.00234538	1423.62	no	yes
ENSMUSG00000037627	Rgs22	no		down				-1.40525	0.000203435	4439.8	no	yes
ENSMUSG00000029707	Fscn3	no		down				-1.04481	0.00236977	1789.87	no	yes
ENSMUSG00000055547	Apobec4	no		down				-8.57964	2.76e-100	456.085	no	yes
ENSMUSG00000074939	Chrm5	no		down				-5.91196	0.000401825	4.26477	no	yes
ENSMUSG00000072473	1700024G13Rik	no		down				-5.32686	1.05e-53	247.632	no	yes
ENSMUSG00000003053	Cyp2c29	no		down				-5.18812	0.00216035	12.9461	no	yes
ENSMUSG00000054986	Sec14l3	no		down				-4.94886	3.73e-11	13.2669	no	yes
ENSMUSG00000046886	Zfp474	no		down				-4.65226	2.83e-36	866.657	no	yes
ENSMUSG00000020007	Il20ra	no		down				-4.3488	8.38e-08	10.5043	no	yes
ENSMUSG00000026815	Gfi1b	no		down				-4.07569	0.000193589	7.45537	no	yes
ENSMUSG00000066513	Klk1b4	no		down				-3.99782	0.000212964	5.87469	no	yes
ENSMUSG00000031837	Necab2	no		down				-3.98448	3.04e-33	120.215	no	yes
ENSMUSG00000034112	Atp2c2	no		down				-3.97191	7.39e-13	19.6851	no	yes
ENSMUSG00000056055	Sag	no		down				-3.88384	3.28e-33	111.048	no	yes
ENSMUSG00000024885	Aldh3b1	no		down				-3.47853	7.38e-36	424.592	no	yes
ENSMUSG00000055078	Gabra5	no		down				-3.34406	1.62e-06	13.8127	no	yes
ENSMUSG00000025777	Gdap1	no		down				-3.30753	8.97e-14	37.5703	no	yes
ENSMUSG00000038390	Gpr162	no		down				-3.0782	2.35e-22	126.948	no	yes
ENSMUSG00000026114	Cnga3	no		down				-2.90139	3.56e-10	59.802	no	yes
ENSMUSG00000038453	Srcin1	no		down				-2.74973	1.68e-07	1504.84	no	yes
ENSMUSG00000052698	Tln2	no		down				-2.72363	2.26e-14	2168.83	no	yes
ENSMUSG00000021087	Rtn1	no		down				-2.42637	4.8e-15	702.309	no	yes
ENSMUSG00000033737	Fndc3c1	no		down				-2.41305	9.6e-09	32.1474	no	yes
ENSMUSG00000032186	Tmod2	no		down				-2.40459	1.57e-13	801.754	no	yes
ENSMUSG00000066515	Klk1b3	no		down				-2.36884	0.000163183	17.253	no	yes
ENSMUSG00000005628	Tmod4	no		down				-2.33573	5.31e-05	30.7404	no	yes
ENSMUSG00000070532	1700084C01Rik	no		down				-2.25724	0.00115229	12.1496	no	yes
ENSMUSG00000078157	4931440F15Rik	no		down				-2.25337	9.11e-17	531.091	no	yes
ENSMUSG00000048148	Nwd1	no		down				-2.24408	2.41e-07	32.9736	no	yes
ENSMUSG00000053395	Cacng8	no		down				-2.24213	1.52e-12	99.6169	no	yes
ENSMUSG00000059042	Klk1b9	no		down				-2.16198	0.00613924	39.7744	no	yes
ENSMUSG00000066368	Actl11	no		down				-2.15138	9.99e-11	4590.24	no	yes
ENSMUSG00000000386	Mx1	no		down				-2.13067	0.000329053	29.0552	no	yes
ENSMUSG00000030307	Slc6a11	no		down				-2.07061	0.000112455	20.3376	no	yes
ENSMUSG00000029121	Crmp1	no		down				-2.05461	1.38e-07	94.1372	no	yes
ENSMUSG00000059974	Ntm	no		down				-1.96317	4.8e-08	50.9883	no	yes
ENSMUSG00000024682	Gif	no		down				-1.91632	0.00448531	13.1258	no	yes
ENSMUSG00000058398	Prss43	no		down				-1.90406	1.48e-12	425.989	no	yes
ENSMUSG00000050640	Tmem150c	no		down				-1.84205	3.71e-07	52.6263	no	yes
ENSMUSG00000015533	Itga2	no		down				-1.82681	1.43e-07	48.0017	no	yes
ENSMUSG00000053825	Ppfia2	no		down				-1.77331	0.000158099	87.9712	no	yes
ENSMUSG00000060093	Hist1h4a	no		down				-1.75685	1.99e-06	53.6638	no	yes
ENSMUSG00000043873	Chi3l7	no		down				-1.72375	0.00432527	22.6955	no	yes
ENSMUSG00000040373	Cacng5	no		down				-1.62892	6.04e-08	158.419	no	yes
ENSMUSG00000066392	Nrxn3	no		down				-1.6051	5.76e-06	83.2084	no	yes
ENSMUSG00000047842	Diras2	no		down				-1.58043	3.98e-05	62.011	no	yes
ENSMUSG00000029053	Prkcz	no		down				-1.55615	3.78e-06	95.412	no	yes
ENSMUSG00000022540	Rogdi	no		down				-1.50943	9.47e-09	1101.54	no	yes
ENSMUSG00000053719	Klk1b26	no		down				-1.44825	0.00140739	58.6713	no	yes
ENSMUSG00000000409	Lck	no		down				-1.41486	0.0058805	24.8237	no	yes
ENSMUSG00000050641	BC048562	no		down				-1.39552	5.7e-05	302.575	no	yes
ENSMUSG00000010136	Pifo	no		down				-1.38793	1.6e-07	842.829	no	yes
ENSMUSG00000024227	2610034M16Rik	no		down				-1.32259	3.77e-06	165.33	no	yes
ENSMUSG00000037012	Hk1	no		down				-1.31973	4.96e-05	18060	no	yes
ENSMUSG00000010066	Cacna2d2	no		down				-1.30821	0.000493686	80.2911	no	yes
ENSMUSG00000026969	Fam166a	no		down				-1.29732	3.14e-06	2023.61	no	yes
ENSMUSG00000073856	Iqck	no		down				-1.29288	9.05e-06	259.383	no	yes
ENSMUSG00000032023	4931429I11Rik	no		down				-1.29054	6.08e-06	1045.65	no	yes
ENSMUSG00000067377	Tspan6	no		down				-1.28517	6.69e-06	851.384	no	yes
ENSMUSG00000023034	Nr4a1	no		down				-1.27191	0.000550329	536.02	no	yes
ENSMUSG00000022798	4930435E12Rik	no		down				-1.26952	4.22e-06	613.327	no	yes
ENSMUSG00000057897	Camk2b	no		down				-1.24279	0.00614136	35.8844	no	yes
ENSMUSG00000022938	Fam3b	no		down				-1.23896	3.6e-05	219.122	no	yes
ENSMUSG00000058975	Kcnc1	no		down				-1.23404	0.00161953	81.3046	no	yes
ENSMUSG00000027546	Atp9a	no		down				-1.2072	2.37e-05	1743.16	no	yes
ENSMUSG00000028360	Slc44a5	no		down				-1.19908	0.000257272	83.1092	no	yes
ENSMUSG00000047507	Baiap3	no		down				-1.18175	0.00387973	70.1442	no	yes
ENSMUSG00000036606	Plxnb2	no		down				-1.17524	0.000123793	1872.57	no	yes
ENSMUSG00000040340	1700019B03Rik	no		down				-1.16073	6.33e-05	534.89	no	yes
ENSMUSG00000071890	Mroh9	no		down				-1.12887	8.69e-05	664.338	no	yes
ENSMUSG00000024812	Tjp2	no		down				-1.11953	0.000100533	562.629	no	yes
ENSMUSG00000031028	Tub	no		down				-1.10482	0.000378899	504.088	no	yes
ENSMUSG00000007440	Pcdha2	no		down				-1.08682	0.000313092	748.927	no	yes
ENSMUSG00000032601	Prkar2a	no		down				-1.08593	0.00255321	1997.31	no	yes
ENSMUSG00000014602	Kif1a	no		down				-1.03938	0.00183403	440.372	no	yes
ENSMUSG00000076438	Oxct2b	no		down				-1.0315	0.00429601	1162.03	no	yes
ENSMUSG00000009681	Bcr	no		down				-1.02777	0.00307843	376.852	no	yes
ENSMUSG00000037529	Prss40	no		down				-1.02306	0.00102633	474.511	no	yes
ENSMUSG00000048799	Cep120	no		down				-1.01314	0.00113312	2605.95	no	yes
ENSMUSG00000004637	Wwox	no		down				-1.00383	0.0018539	198.466	no	yes
ENSMUSG00000042678	Myo15	no		down				-1.84059	2.17e-05	229.416	yes	no
ENSMUSG00000020679	Hnf1b	no		down				-1.76171	1.15e-09	224.685	yes	no
ENSMUSG00000043760	Pkhd1	no		down				-3.10213	3.47e-09	47.7561	yes	no
ENSMUSG00000000120	Ngfr	no		down				-1.57992	1.53e-08	380.406	yes	no
ENSMUSG00000039801	2410089E03Rik	no		down				-1.03715	0.0014357	2493.1	p	no
ENSMUSG00000061742	Slc22a12	no		down				-5.74076	5.75e-13	15.1753	no	no
ENSMUSG00000021850	1700011H14Rik	no		down				-5.1204	8.11e-31	399.618	no	no
ENSMUSG00000025051	Samt4	no		down				-4.72091	7.29e-17	24.8193	no	no
ENSMUSG00000017311	Pyy	no		down				-4.40822	0.000263955	6.16048	no	no
ENSMUSG00000027863	Cd2	no		down				-4.15366	0.000394722	6.42485	no	no
ENSMUSG00000050526	4933406M09Rik	no		down				-3.91108	2.16e-12	321.498	no	no
ENSMUSG00000076498	Trbc2	no		down				-3.85637	1.32e-07	11.8549	no	no
ENSMUSG00000020638	Cmpk2	no		down				-2.56935	1.79e-11	40.6658	no	no
ENSMUSG00000055748	Gsdmc4	no		down				-2.52683	1.57e-05	17.4642	no	no
ENSMUSG00000025652	Tmem89	no		down				-2.5105	3.33e-21	325.241	no	no
ENSMUSG00000042766	Trim46	no		down				-2.43826	4.12e-06	154.033	no	no
ENSMUSG00000025500	1600016N20Rik	no		down				-2.42037	3.54e-16	1417.5	no	no
ENSMUSG00000025425	St8sia5	no		down				-2.35531	1.62e-07	26.9312	no	no
ENSMUSG00000055882	Abhd16b	no		down				-2.19272	9.45e-08	492.755	no	no
ENSMUSG00000038026	Kcnj9	no		down				-2.15413	0.00232747	731.468	no	no
ENSMUSG00000035454	Samt3	no		down				-1.94698	3.46e-06	55.0704	no	no
ENSMUSG00000044957	Pp2d1	no		down				-1.91889	7.27e-13	516.14	no	no
ENSMUSG00000029797	Sspo	no		down				-1.90823	2.64e-06	55.6872	no	no
ENSMUSG00000038781	Stap2	no		down				-1.90482	8.55e-10	156.46	no	no
ENSMUSG00000004371	Il11	no		down				-1.88669	6.34e-08	61.541	no	no
ENSMUSG00000042854	Trp53rk	no		down				-1.87711	1.99e-09	210.392	no	no
ENSMUSG00000024883	Rin1	no		down				-1.83472	4.08e-08	314.47	no	no
ENSMUSG00000091692	4930433I11Rik	no		down				-1.53704	8.78e-08	195.774	no	no
ENSMUSG00000034656	Cacna1a	no		down				-1.52247	1.94e-07	347.646	no	no
ENSMUSG00000044361	BC024139	no		down				-1.41012	0.00400385	33.7299	no	no
ENSMUSG00000048856	Slc25a47	no		down				-1.37659	0.00176466	36.8994	no	no
ENSMUSG00000052374	Actn2	no		down				-1.24008	0.00461852	50.1119	no	no
ENSMUSG00000034930	Rtkn	no		down				-1.21414	0.00987989	43.8975	no	no
ENSMUSG00000030207	8430419L09Rik	no		down				-1.1942	0.000201491	634.413	no	no
ENSMUSG00000020135	Apc2	no		down				-1.17407	0.00675129	52.0789	no	no
ENSMUSG00000019320	Noxo1	no		down				-1.14608	0.000257228	340.749	no	no
ENSMUSG00000059663	4930524N10Rik	no		down				-8.9346	3.41e-31	34.2593	no	no
ENSMUSG00000034919	Ttc22	no		down				-5.29284	1.23e-09	47.5611	no	no
ENSMUSG00000023902	Zscan10	no		down				-4.99576	6.81e-29	50.4254	no	no
ENSMUSG00000045731	Pnoc	no		down				-4.19889	8e-10	13.4869	no	no
ENSMUSG00000008438	Adam21	no		down				-3.74194	1.44e-23	309.264	no	no
ENSMUSG00000075224	Lrrc55	no		down				-3.70306	5.14e-05	40.7956	no	no
ENSMUSG00000039851	4932438H23Rik	no		down				-3.67805	2.28e-33	169.747	no	no
ENSMUSG00000051048	P4ha3	no		down				-2.72381	5.16e-06	13.0459	no	no
ENSMUSG00000031927	1700012B09Rik	no		down				-2.72128	5.06e-25	733.342	no	no
ENSMUSG00000045797	4930402K13Rik	no		down				-2.56935	2.01e-08	63.7071	no	no
ENSMUSG00000022075	Rhobtb2	no		down				-2.44693	4.46e-14	260.175	no	no
ENSMUSG00000027202	Slc12a1	no		down				-2.38004	0.00225169	9.70353	no	no
ENSMUSG00000039193	Nlrc4	no		down				-2.27188	9.57e-11	61.9686	no	no
ENSMUSG00000071015	Gm136	no		down				-2.09311	1.81e-10	556.293	no	no
ENSMUSG00000053368	Rxfp2	no		down				-2.06638	5.03e-11	112.955	no	no
ENSMUSG00000049985	Ankrd55	no		down				-2.05877	5e-13	158.019	no	no
ENSMUSG00000024013	Fgd2	no		down				-1.83794	1.44e-09	141.954	no	no
ENSMUSG00000024866	Acy3	no		down				-1.8109	3.54e-06	42.3241	no	no
ENSMUSG00000022780	Mfi2	no		down				-1.73881	2.65e-08	163.352	no	no
ENSMUSG00000032869	Psmf1	no		down				-1.59257	4.29e-08	3473.17	no	no
ENSMUSG00000042210	Abhd14a	no		down				-1.51265	3.54e-06	611.086	no	no
ENSMUSG00000078722	Gm12394	no		down				-1.43235	0.00148641	128.763	no	no
ENSMUSG00000027134	Lpcat4	no		down				-1.4287	2.93e-07	552.619	no	no
ENSMUSG00000034584	Exph5	no		down				-1.35457	1.84e-05	161.31	no	no
ENSMUSG00000058670	4932411N23Rik	no		down				-1.34623	1.11e-05	123.017	no	no
ENSMUSG00000031509	1700016D06Rik	no		down				-1.3357	7.41e-07	538.559	no	no
ENSMUSG00000003227	Edar	no		down				-1.3207	0.0088554	28.6934	no	no
ENSMUSG00000028341	Nr4a3	no		down				-1.31938	0.000981332	45.0577	no	no
ENSMUSG00000020086	H2afy2	no		down				-1.31399	0.000163968	68.9369	no	no
ENSMUSG00000040472	Rabggta	no		down				-1.30639	4.35e-06	397.42	no	no
ENSMUSG00000031090	Nadsyn1	no		down				-1.25177	0.000198975	164.785	no	no
ENSMUSG00000036959	Bcorl1	no		down				-1.24186	6.94e-05	280.615	no	no
ENSMUSG00000020262	Adarb1	no		down				-1.22707	6.1e-05	341.943	no	no
ENSMUSG00000037493	Cib2	no		down				-1.21071	0.00332566	51.1134	no	no
ENSMUSG00000035745	Grin3b	no		down				-1.19334	0.000942233	144.21	no	no
ENSMUSG00000090457	4930571K23Rik	no		down				-1.15936	0.00189102	6081.79	no	no
ENSMUSG00000093976	Gm8674	no		down				-1.12069	0.00990499	60.3052	no	no
ENSMUSG00000022215	Fitm1	no		down				-1.11013	0.000648104	92.5971	no	no
ENSMUSG00000020593	Lpin1	no		down				-1.05869	0.000522776	6446.19	no	no
ENSMUSG00000032735	Ablim3	no		down				-1.05546	0.00137496	97.2824	no	no
ENSMUSG00000002458	Rgs19	no		down				-1.04766	0.00150521	150.212	no	no
ENSMUSG00000079534	Gm5640	no		down				-Inf	8.79e-05	4.12378	no	no
ENSMUSG00000096284	Tcstv1	no		down				-Inf	0.00209284	3.01974	no	no
ENSMUSG00000026639	Lamb3	no		down				-1.28556	8.37e-05	114.942	no	no
ENSMUSG00000036744	Olfr701	no		down				-7.97	7.69e-64	123.581	no	no
ENSMUSG00000028716	Pdzk1ip1	no		down				-6.57998	4.08e-81	478.62	no	no
ENSMUSG00000067642	Gpr113	no		down				-6.39124	5.41e-47	207.647	no	no
ENSMUSG00000059547	Fbxw26	no		down				-6.35399	2.58e-07	11.5474	no	no
ENSMUSG00000091175	9130204L05Rik	no		down				-6.09155	6.37e-10	9.50565	no	no
ENSMUSG00000051591	Olfr697	no		down				-6.07447	0.000109157	4.7666	no	no
ENSMUSG00000078507	Aadacl3	no		down				-5.93947	0.000386463	4.34581	no	no
ENSMUSG00000025961	4933402D24Rik	no		down				-5.90678	9.3e-42	73.1482	no	no
ENSMUSG00000091526	BB019430	no		down				-5.72927	1.38e-07	7.4192	no	no
ENSMUSG00000085957	Syna	no		down				-5.49711	1.75e-18	32.1923	no	no
ENSMUSG00000000794	Kcnn3	no		down				-5.38916	5.76e-14	17.9122	no	no
ENSMUSG00000073877	Gm13306	no		down				-5.38489	1.06e-05	32.9443	no	no
ENSMUSG00000084927	Gm5724	no		down				-5.32976	5.02e-18	23.046	no	no
ENSMUSG00000056863	Olfr702	no		down				-5.21553	3.89e-05	5.22949	no	no
ENSMUSG00000078957	1700060C20Rik	no		down				-5.07227	8.47e-16	19.378	no	no
ENSMUSG00000037263	1700055N04Rik	no		down				-5.01278	1.45e-12	14.0531	no	no
ENSMUSG00000037247	Pldi	no		down				-4.87867	1.79e-35	178.86	no	no
ENSMUSG00000029658	Wdr95	no		down				-4.74824	2.54e-25	48.5504	no	no
ENSMUSG00000059864	Olfr1393	no		down				-4.68498	4.08e-08	9.37679	no	no
ENSMUSG00000030092	Cntn6	no		down				-4.50664	3.91e-26	76.2814	no	no
ENSMUSG00000011118	Panx3	no		down				-4.3681	0.00870732	4.5266	no	no
ENSMUSG00000095375	Gm21955	no		down				-4.26854	0.00384643	11.3062	no	no
ENSMUSG00000040154	Wfdc5	no		down				-4.2449	0.0069565	4.14381	no	no
ENSMUSG00000052026	Slc6a7	no		down				-4.15427	7e-24	79.2444	no	no
ENSMUSG00000027188	Pamr1	no		down				-4.07962	3.08e-20	43.227	no	no
ENSMUSG00000028064	Sema4a	no		down				-3.98895	1.56e-33	486.59	no	no
ENSMUSG00000079531	Gm5936	no		down				-3.89067	8.13e-08	12.0513	no	no
ENSMUSG00000031872	Bean1	no		down				-3.88187	8.1e-32	117.465	no	no
ENSMUSG00000022053	Ebf2	no		down				-3.81647	3.21e-17	35.4556	no	no
ENSMUSG00000062511	4930512M02Rik	no		down				-3.81158	0.00887913	4.11959	no	no
ENSMUSG00000043388	Tmem130	no		down				-3.76085	1.15e-30	134.76	no	no
ENSMUSG00000018634	Crhr1	no		down				-3.7545	8.84e-06	12.0676	no	no
ENSMUSG00000024727	Trpm6	no		down				-3.71714	6.58e-39	320.431	no	no
ENSMUSG00000079243	Xirp1	no		down				-3.68503	3.17e-12	46.939	no	no
ENSMUSG00000045903	Npas4	no		down				-3.64364	6.64e-14	25.2393	no	no
ENSMUSG00000048516	Adam26a	no		down				-3.60254	2.09e-17	256.55	no	no
ENSMUSG00000046500	Fam19a4	no		down				-3.51731	1.29e-11	22.2217	no	no
ENSMUSG00000021356	Irf4	no		down				-3.42177	4.98e-07	20.1403	no	no
ENSMUSG00000039608	Olfr303	no		down				-3.40012	6.28e-07	12.6943	no	no
ENSMUSG00000038071	Npy6r	no		down				-3.38655	0.00133103	5.54687	no	no
ENSMUSG00000022208	Jph4	no		down				-3.3733	2.06e-20	129.73	no	no
ENSMUSG00000000049	Apoh	no		down				-3.3641	2.17e-30	334.945	no	no
ENSMUSG00000040724	Kcna2	no		down				-3.30959	1.26e-05	11.9832	no	no
ENSMUSG00000022342	Kcnv1	no		down				-3.30798	3.27e-05	10.4458	no	no
ENSMUSG00000079704	Gm14459	no		down				-3.23845	0.000772455	7.16268	no	no
ENSMUSG00000079440	Alpi	no		down				-3.19191	6.3e-12	34.8607	no	no
ENSMUSG00000047880	Cxcr5	no		down				-3.06419	5.18e-12	32.7368	no	no
ENSMUSG00000045794	4930526D03Rik	no		down				-3.04487	7.34e-18	926.177	no	no
ENSMUSG00000028364	Tnc	no		down				-3.02991	3.01e-12	59.9467	no	no
ENSMUSG00000037605	Lphn3	no		down				-2.95392	3.16e-22	337.86	no	no
ENSMUSG00000078252	Krtap17-1	no		down				-2.93024	0.00258735	6.54395	no	no
ENSMUSG00000033060	Lmo7	no		down				-2.90627	2.32e-05	131.06	no	no
ENSMUSG00000052549	Arl13a	no		down				-2.87927	4.04e-19	130.065	no	no
ENSMUSG00000026582	Sele	no		down				-2.85004	6.9e-11	36.6274	no	no
ENSMUSG00000034839	Larp6	no		down				-2.74688	1.57e-17	88.481	no	no
ENSMUSG00000052955	Cpvl	no		down				-2.74085	0.00644559	70.8911	no	no
ENSMUSG00000022518	4930562C15Rik	no		down				-2.71865	1.68e-23	1064.36	no	no
ENSMUSG00000003051	Elf3	no		down				-2.68852	3.16e-09	28.1238	no	no
ENSMUSG00000002341	Ncan	no		down				-2.65449	4.56e-09	220.296	no	no
ENSMUSG00000053166	Cdh22	no		down				-2.65437	0.00138271	8.4842	no	no
ENSMUSG00000057716	Tmem178b	no		down				-2.65399	1.5e-17	141.069	no	no
ENSMUSG00000060212	Pcnxl2	no		down				-2.64262	1.45e-18	153.497	no	no
ENSMUSG00000027482	Bpifa3	no		down				-2.61081	1.38e-06	555.501	no	no
ENSMUSG00000026246	Alppl2	no		down				-2.58593	4.8e-07	35.9415	no	no
ENSMUSG00000062760	1810041L15Rik	no		down				-2.5247	1.57e-05	17.5073	no	no
ENSMUSG00000020431	Adcy1	no		down				-2.51543	3.09e-09	68.4452	no	no
ENSMUSG00000053182	Gm609	no		down				-2.49076	0.00564659	13.063	no	no
ENSMUSG00000051611	Olfr112	no		down				-2.47263	8.09e-10	37.9243	no	no
ENSMUSG00000039372	March4	no		down				-2.44737	0.000307111	11.7782	no	no
ENSMUSG00000079625	Tm4sf19	no		down				-2.42274	7.95e-06	20.3389	no	no
ENSMUSG00000025738	Fbxl16	no		down				-2.39268	6.75e-10	49.6846	no	no
ENSMUSG00000051788	4930564D02Rik	no		down				-2.36145	2.14e-06	25.3507	no	no
ENSMUSG00000027703	Lrriq4	no		down				-2.35627	1.45e-18	597.708	no	no
ENSMUSG00000054134	Umodl1	no		down				-2.32911	1.63e-12	140.109	no	no
ENSMUSG00000052142	Rasal3	no		down				-2.32719	2.06e-11	80.7793	no	no
ENSMUSG00000079532	Gm6890	no		down				-2.32277	7.56e-05	17.9181	no	no
ENSMUSG00000079262	Slco1a6	no		down				-2.29908	0.000371259	11.7173	no	no
ENSMUSG00000051375	Pcdh1	no		down				-2.287	5.35e-07	182.542	no	no
ENSMUSG00000035456	Prdm8	no		down				-2.27217	3.18e-16	452.984	no	no
ENSMUSG00000074505	Fat3	no		down				-2.24975	3.31e-15	234.448	no	no
ENSMUSG00000038048	Cntnap5c	no		down				-2.23299	2.66e-06	32.792	no	no
ENSMUSG00000022371	Col14a1	no		down				-2.1858	5.68e-13	131.907	no	no
ENSMUSG00000090291	Lrrc10b	no		down				-2.1817	7.7e-10	231.44	no	no
ENSMUSG00000032332	Col12a1	no		down				-2.18153	6.84e-14	198.762	no	no
ENSMUSG00000042250	Pglyrp4	no		down				-2.17609	0.00056527	13.0098	no	no
ENSMUSG00000053194	Cib4	no		down				-2.16993	1.31e-07	155.812	no	no
ENSMUSG00000035651	4930480E11Rik	no		down				-2.16599	2.86e-08	43.0859	no	no
ENSMUSG00000062012	Zfp13	no		down				-2.16288	1.26e-15	515.522	no	no
ENSMUSG00000042284	Itga1	no		down				-2.14697	1.37e-15	380.817	no	no
ENSMUSG00000023232	Serinc2	no		down				-2.1458	8.43e-08	49.6321	no	no
ENSMUSG00000026224	4933407L21Rik	no		down				-2.14446	0.00113127	14.6336	no	no
ENSMUSG00000045246	Kcng4	no		down				-2.09375	5.26e-14	291.945	no	no
ENSMUSG00000002108	Nr1h3	no		down				-2.01668	1.36e-11	153.814	no	no
ENSMUSG00000024749	Tmc1	no		down				-1.99065	8.16e-10	96.9409	no	no
ENSMUSG00000038009	Dnajc22	no		down				-1.97611	0.00506369	15.5566	no	no
ENSMUSG00000028965	Tnfrsf9	no		down				-1.96125	0.00368055	17.1848	no	no
ENSMUSG00000056133	Gm9992	no		down				-1.9436	0.00449804	16.0182	no	no
ENSMUSG00000026616	Cr2	no		down				-1.92497	0.000437213	18.0668	no	no
ENSMUSG00000036561	Ppp6r2	no		down				-1.92275	9.06e-13	826.199	no	no
ENSMUSG00000051379	Flrt3	no		down				-1.92253	8.84e-06	32.6206	no	no
ENSMUSG00000049115	Agtr1a	no		down				-1.92244	3.43e-10	208.632	no	no
ENSMUSG00000014351	Gip	no		down				-1.91813	0.00604872	15.0568	no	no
ENSMUSG00000024936	Kcnk7	no		down				-1.91508	0.000419101	22.8137	no	no
ENSMUSG00000074604	Mgst2	no		down				-1.90608	0.00102772	18.1571	no	no
ENSMUSG00000020564	Atxn7l1	no		down				-1.88584	1.42e-11	1098.76	no	no
ENSMUSG00000055945	Prr18	no		down				-1.88443	1.77e-05	40.3032	no	no
ENSMUSG00000075318	Scn2a1	no		down				-1.86513	2.34e-07	54.6313	no	no
ENSMUSG00000025329	Padi1	no		down				-1.86206	0.00387914	12.4154	no	no
ENSMUSG00000001930	Vwf	no		down				-1.8566	1e-07	348.59	no	no
ENSMUSG00000071937	Adam25	no		down				-1.8557	3.04e-05	336.348	no	no
ENSMUSG00000039021	Ttc16	no		down				-1.84182	9.08e-12	1678.73	no	no
ENSMUSG00000054033	Adam39	no		down				-1.83568	2.01e-09	270.981	no	no
ENSMUSG00000034194	R3hcc1	no		down				-1.81597	1.46e-12	857.95	no	no
ENSMUSG00000040964	Arhgef10l	no		down				-1.81207	3.67e-10	209.826	no	no
ENSMUSG00000041372	B4galnt3	no		down				-1.80391	9.7e-10	210.718	no	no
ENSMUSG00000034265	Zdhhc14	no		down				-1.80173	2.58e-08	99.8724	no	no
ENSMUSG00000079722	Ttll2	no		down				-1.79484	3.98e-05	57.4271	no	no
ENSMUSG00000031779	Ccl22	no		down				-1.78945	0.000734538	55.2163	no	no
ENSMUSG00000027316	Gfra4	no		down				-1.78803	3.09e-10	219.463	no	no
ENSMUSG00000026829	Gbgt1	no		down				-1.7878	5.43e-05	36.1211	no	no
ENSMUSG00000041161	Otud3	no		down				-1.76349	3.99e-11	846.739	no	no
ENSMUSG00000050190	Gm5346	no		down				-1.7624	1.57e-05	33.7946	no	no
ENSMUSG00000078721	Gm12429	no		down				-1.75414	0.00192019	161.763	no	no
ENSMUSG00000036995	Asap3	no		down				-1.74779	1.23e-09	169.855	no	no
ENSMUSG00000074003	Gucy2d	no		down				-1.73923	0.00176466	29.1551	no	no
ENSMUSG00000039813	Tbc1d2	no		down				-1.72283	0.000167459	248.607	no	no
ENSMUSG00000048191	Muc6	no		down				-1.71348	0.00738254	30.7852	no	no
ENSMUSG00000014198	Zfp385c	no		down				-1.70642	0.00975767	13.9422	no	no
ENSMUSG00000079105	C7	no		down				-1.69642	9.99e-11	501.278	no	no
ENSMUSG00000043518	Rai2	no		down				-1.69246	0.000955299	41.5087	no	no
ENSMUSG00000036036	Zfp57	no		down				-1.68023	8.48e-10	364.795	no	no
ENSMUSG00000036574	1700019O17Rik	no		down				-1.66645	4.08e-08	858.024	no	no
ENSMUSG00000024891	Slc29a2	no		down				-1.64784	0.000100533	38.1086	no	no
ENSMUSG00000079304	4933413G19Rik	no		down				-1.64661	0.000242543	130.588	no	no
ENSMUSG00000074646	6430550D23Rik	no		down				-1.64629	0.000314783	204.166	no	no
ENSMUSG00000038168	Leprel1	no		down				-1.645	0.00390454	19.219	no	no
ENSMUSG00000036661	Dennd3	no		down				-1.63773	3.31e-07	121.359	no	no
ENSMUSG00000032405	Pias1	no		down				-1.63226	8.46e-10	2203.57	no	no
ENSMUSG00000007594	Hapln4	no		down				-1.62933	0.00651557	18.2613	no	no
ENSMUSG00000032243	Itga11	no		down				-1.62899	9.34e-06	65.5761	no	no
ENSMUSG00000028977	Casz1	no		down				-1.6194	3.74e-08	316.102	no	no
ENSMUSG00000053746	Ptrh1	no		down				-1.61647	1.84e-06	66.8615	no	no
ENSMUSG00000044288	Cnr1	no		down				-1.61558	0.000194308	44.353	no	no
ENSMUSG00000075585	6330403L08Rik	no		down				-1.61516	0.000263183	39.804	no	no
ENSMUSG00000090202	4930503B20Rik	no		down				-1.60605	7.95e-06	1960	no	no
ENSMUSG00000048163	Selplg	no		down				-1.59171	0.000277126	38.812	no	no
ENSMUSG00000025909	Sntg1	no		down				-1.59104	4.29e-05	46.9265	no	no
ENSMUSG00000024565	Sall3	no		down				-1.5872	0.00565389	79.2606	no	no
ENSMUSG00000021301	Hecw1	no		down				-1.58642	5.85e-06	445.375	no	no
ENSMUSG00000009246	Trpm5	no		down				-1.57861	0.00578868	18.3615	no	no
ENSMUSG00000032356	Rasgrf1	no		down				-1.57418	7.42e-06	117.031	no	no
ENSMUSG00000032334	Loxl1	no		down				-1.5726	8.68e-09	243.885	no	no
ENSMUSG00000039512	Uhrf1bp1	no		down				-1.56908	2.25e-07	916.704	no	no
ENSMUSG00000029094	Afap1	no		down				-1.55509	7.46e-07	797.818	no	no
ENSMUSG00000061578	Ksr2	no		down				-1.54342	7.24e-06	98.0326	no	no
ENSMUSG00000032802	Srxn1	no		down				-1.53265	2.61e-08	382.765	no	no
ENSMUSG00000056413	Adap1	no		down				-1.52803	2.62e-07	125.863	no	no
ENSMUSG00000091735	Gpr62	no		down				-1.52377	3.54e-09	468.828	no	no
ENSMUSG00000043822	Adamtsl5	no		down				-1.52022	0.00397948	26.2878	no	no
ENSMUSG00000036251	Trpm8	no		down				-1.51953	1.87e-05	134.017	no	no
ENSMUSG00000022738	Gsc2	no		down				-1.51747	0.00075348	31.6049	no	no
ENSMUSG00000050860	Phospho1	no		down				-1.49599	7.75e-06	92.0042	no	no
ENSMUSG00000027368	Dusp2	no		down				-1.48647	0.000292195	42.9795	no	no
ENSMUSG00000031627	Irf2	no		down				-1.48039	8.3e-07	158.305	no	no
ENSMUSG00000027276	Jag1	no		down				-1.47731	0.000224016	304.987	no	no
ENSMUSG00000040061	Plcb2	no		down				-1.46467	1.41e-05	193.882	no	no
ENSMUSG00000029361	Nos1	no		down				-1.43404	0.000305425	62.7306	no	no
ENSMUSG00000058586	Serhl	no		down				-1.4323	0.000134458	53.8845	no	no
ENSMUSG00000031214	Ophn1	no		down				-1.42988	4.59e-07	243.728	no	no
ENSMUSG00000039095	En2	no		down				-1.42606	0.00739945	22.9756	no	no
ENSMUSG00000039621	Prex1	no		down				-1.42559	0.000688475	270.75	no	no
ENSMUSG00000026556	Vangl2	no		down				-1.4243	0.000292195	57.5809	no	no
ENSMUSG00000086361	Gm6569	no		down				-1.417	9.48e-06	115.088	no	no
ENSMUSG00000029406	Pitpnm2	no		down				-1.41647	1.17e-06	1339.6	no	no
ENSMUSG00000027270	Lamp5	no		down				-1.41146	0.00864956	25.0094	no	no
ENSMUSG00000090173	Fbxw10	no		down				-1.40671	2.52e-07	3250.64	no	no
ENSMUSG00000030653	Pde2a	no		down				-1.38662	7.47e-06	247.33	no	no
ENSMUSG00000068149	BC049702	no		down				-1.37165	0.00392174	32.3254	no	no
ENSMUSG00000046367	4931440L10Rik	no		down				-1.37109	0.000303617	381.088	no	no
ENSMUSG00000020357	Flt4	no		down				-1.37034	0.00613924	107.789	no	no
ENSMUSG00000036002	Fam214b	no		down				-1.36762	3.04e-05	805.513	no	no
ENSMUSG00000063564	Col23a1	no		down				-1.35666	0.000763564	46.036	no	no
ENSMUSG00000042567	Nek10	no		down				-1.35242	0.000219867	95.9652	no	no
ENSMUSG00000043263	Pyhin1	no		down				-1.34604	2.95e-05	86.4428	no	no
ENSMUSG00000012519	Mlkl	no		down				-1.33565	0.000396729	70.2171	no	no
ENSMUSG00000024912	Fosl1	no		down				-1.33338	0.00442255	35.0557	no	no
ENSMUSG00000079058	Adam34	no		down				-1.3236	0.00203302	126.593	no	no
ENSMUSG00000028370	Pappa	no		down				-1.3222	0.000336452	345.512	no	no
ENSMUSG00000025551	Fgf14	no		down				-1.31974	7.67e-05	122.083	no	no
ENSMUSG00000037239	Spred3	no		down				-1.31494	0.000346251	530.422	no	no
ENSMUSG00000044340	Phlpp1	no		down				-1.3	0.000259452	3554.47	no	no
ENSMUSG00000046282	Adam20	no		down				-1.29168	8.93e-05	382.989	no	no
ENSMUSG00000036046	5031439G07Rik	no		down				-1.28689	1.82e-05	1003.71	no	no
ENSMUSG00000049556	Lingo1	no		down				-1.28514	0.00148641	55.7366	no	no
ENSMUSG00000031465	Angpt2	no		down				-1.28362	0.00994997	29.2611	no	no
ENSMUSG00000091002	Tcerg1l	no		down				-1.27568	0.00889975	23.9728	no	no
ENSMUSG00000026173	Plcd4	no		down				-1.27533	1.75e-05	1915.74	no	no
ENSMUSG00000032172	Olfm2	no		down				-1.27171	0.00840145	25.2714	no	no
ENSMUSG00000024154	Gtf2a1l	no		down				-1.26755	2.03e-06	3161.74	no	no
ENSMUSG00000091415	Ak9	no		down				-1.26578	8.07e-06	2070.76	no	no
ENSMUSG00000030463	4933421I07Rik	no		down				-1.2619	0.000146689	156.772	no	no
ENSMUSG00000033006	Sox10	no		down				-1.25436	0.00771521	36.6873	no	no
ENSMUSG00000024059	Clip4	no		down				-1.2489	5.23e-06	5136.08	no	no
ENSMUSG00000038807	Rap1gap2	no		down				-1.2397	0.00232152	103.722	no	no
ENSMUSG00000029074	Ttll10	no		down				-1.2382	0.000191786	4692.36	no	no
ENSMUSG00000038179	Slamf7	no		down				-1.2239	0.000739232	193.976	no	no
ENSMUSG00000090273	Prr22	no		down				-1.22257	9.47e-05	1001.92	no	no
ENSMUSG00000044320	1700001O22Rik	no		down				-1.2209	0.00100444	2114.33	no	no
ENSMUSG00000041078	Grid1	no		down				-1.21092	0.00996446	59.7245	no	no
ENSMUSG00000022501	Prm1	no		down				-1.20687	0.00994441	19767.9	no	no
ENSMUSG00000062661	Ncs1	no		down				-1.20049	7.61e-05	373.751	no	no
ENSMUSG00000074771	Ankef1	no		down				-1.19414	3.43e-05	4829.37	no	no
ENSMUSG00000031770	Herpud1	no		down				-1.17929	0.000152191	1887.38	no	no
ENSMUSG00000078532	Nkain1	no		down				-1.17881	0.00176466	57.9646	no	no
ENSMUSG00000023350	4921501E09Rik	no		down				-1.17781	0.00043832	507.346	no	no
ENSMUSG00000056617	4931429L15Rik	no		down				-1.14661	0.00595317	1190.68	no	no
ENSMUSG00000000632	Sez6	no		down				-1.1388	0.0033874	95.7023	no	no
ENSMUSG00000028854	Slc9a1	no		down				-1.13759	0.000216795	765.9	no	no
ENSMUSG00000038143	Stox2	no		down				-1.13706	0.000277126	307.374	no	no
ENSMUSG00000040447	Spns2	no		down				-1.1365	0.00259715	90.7888	no	no
ENSMUSG00000050945	Zfp438	no		down				-1.13401	0.000267692	1115.73	no	no
ENSMUSG00000062232	Rapgef2	no		down				-1.13274	0.00994997	208.279	no	no
ENSMUSG00000021097	Clmn	no		down				-1.12516	0.00486364	4083.57	no	no
ENSMUSG00000042680	Garem	no		down				-1.12324	0.000808389	167.459	no	no
ENSMUSG00000024913	Lrp5	no		down				-1.11317	0.000439495	1208.46	no	no
ENSMUSG00000028642	4930538K18Rik	no		down				-1.11038	0.00568284	654.858	no	no
ENSMUSG00000054385	Ceacam2	no		down				-1.10936	0.00100811	278.217	no	no
ENSMUSG00000070780	Rbm47	no		down				-1.10748	0.0061181	390.214	no	no
ENSMUSG00000037594	BC022687	no		down				-1.09136	0.00182055	919.221	no	no
ENSMUSG00000028978	Nos3	no		down				-1.08793	0.00260236	160.953	no	no
ENSMUSG00000024190	Dusp1	no		down				-1.08282	0.00164699	135.654	no	no
ENSMUSG00000030385	2900092C05Rik	no		down				-1.07839	0.00362934	298.431	no	no
ENSMUSG00000040327	Cul9	no		down				-1.07426	0.000349633	1140.5	no	no
ENSMUSG00000020451	Limk2	no		down				-1.07342	0.000303617	565.283	no	no
ENSMUSG00000042961	Egflam	no		down				-1.07041	0.000529288	924.251	no	no
ENSMUSG00000042156	Dzip1	no		down				-1.06555	0.000272222	3084.8	no	no
ENSMUSG00000031637	Lrp2bp	no		down				-1.06067	0.000147733	1042.37	no	no
ENSMUSG00000069633	Pex11g	no		down				-1.0551	0.000237792	766.771	no	no
ENSMUSG00000037638	Zbtb42	no		down				-1.03251	0.00344482	1118.63	no	no
ENSMUSG00000057963	Itpk1	no		down				-1.0318	0.000780702	745.883	no	no
ENSMUSG00000000125	Wnt3	no		down				-1.02912	0.002248	315.507	no	no
ENSMUSG00000068740	Celsr2	no		down				-1.02906	0.00952577	682.138	no	no
ENSMUSG00000033318	Gstt2	no		down				-1.02148	0.000561968	689.53	no	no
ENSMUSG00000020961	Ston2	no		down				-1.01926	0.00215981	394.126	no	no
ENSMUSG00000031530	Dusp4	no		down				-1.00808	0.000573423	366.136	no	no
ENSMUSG00000010461	Eya4	no		down				-1.00722	0.00843944	459.204	no	no
ENSMUSG00000017922	Prl3c1	no		down				-Inf	5.95e-13	11.152	no	no
ENSMUSG00000022304	Dpys	no		down				-Inf	3.38e-10	8.71164	no	no
ENSMUSG00000049427	Gm9837	no		down				-Inf	2.95e-12	22.2018	no	no
ENSMUSG00000082488	1700119I11Rik	no		down				-Inf	4.11e-08	12.9138	no	no
ENSMUSG00000096796	1700021P04Rik	no		down				-Inf	9.41e-09	7.41974	no	no
ENSMUSG00000050959	Olfr1392	no		down				-Inf	0.00833804	2.53858	no	no
ENSMUSG00000072888	Samt2	no		down				-Inf	3.51e-09	8.76449	no	no
ENSMUSG00000094112	9330182O14Rik	no		down				-Inf	0.000489904	3.57266	no	no
ENSMUSG00000061322	Dnaic1	no	up		1.00964	0.00755569	3697.07				yes	yes
ENSMUSG00000032221	Mns1	no	up		1.11721	2.28e-06	8652.19				yes	yes
ENSMUSG00000001948	Spa17	no	up		1.44287	8.69e-06	7488.01				yes	yes
ENSMUSG00000039058	Ak5	no	up		1.0097	0.00919385	155.879				p	yes
ENSMUSG00000044362	Ccdc89	no	up		1.15065	0.00184809	3638.75				no	yes
ENSMUSG00000027793	Ccna1	no	up		1.3663	0.000709946	4094.74				no	yes
ENSMUSG00000047528	Als2cr12	no	up		1.06245	0.000266719	3582.34				no	yes
ENSMUSG00000031737	Irx5	no	up		1.11244	0.000997934	181.309				no	yes
ENSMUSG00000029330	Cds1	no	up		1.12034	0.000344195	5748.26				no	yes
ENSMUSG00000044624	Gm4922	no	up		1.44376	0.000114473	253.144				no	yes
ENSMUSG00000033966	Cdkl4	no	up		1.62537	7.89e-16	3209.74				no	yes
ENSMUSG00000044375	BC027072	no	up		1.0023	0.00735224	257.805				yes	no
ENSMUSG00000032607	Amt	no	up		1.09225	0.00170762	194.991				p	no
ENSMUSG00000015468	Notch4	no	up		1.90711	6.27e-14	312.409				p	no
ENSMUSG00000049676	Catsperg1	no	up		1.09814	7.94e-06	4969.31				no	no
ENSMUSG00000006356	Crip2	no	up		1.11789	2.28e-06	962.216				no	no
ENSMUSG00000032523	Hhatl	no	up		1.01017	0.000569472	313.392				no	no
ENSMUSG00000073486	Gm10518	no	up		1.03572	0.0085553	136.586				no	no
ENSMUSG00000064267	Hvcn1	no	up		1.06134	8.69e-06	1045.73				no	no
ENSMUSG00000042784	Muc1	no	up		1.072	0.000844052	714.143				no	no
ENSMUSG00000028813	CK137956	no	up		1.08865	0.00305513	5493.24				no	no
ENSMUSG00000020823	Sec14l1	no	up		1.09396	0.00283817	5349.34				no	no
ENSMUSG00000034949	Zfr2	no	up		1.09714	6.96e-06	775.293				no	no
ENSMUSG00000039131	Gipc2	no	up		1.13238	0.000838596	177.41				no	no
ENSMUSG00000051506	Wdfy4	no	up		1.18591	3.49e-07	1421.83				no	no
ENSMUSG00000058925	1700011I03Rik	no	up		1.19707	0.00414822	2473.21				no	no
ENSMUSG00000042607	Asb4	no	up		1.27931	0.00220738	1086.46				no	no
ENSMUSG00000022615	Tymp	no	up		1.38598	0.00149038	803.615				no	no
ENSMUSG00000035211	Xrra1	no	up		1.49158	0.000165853	6853.46				no	no
ENSMUSG00000050592	Fam78a	no	up		1.50603	0.00380132	2085.86				no	no
ENSMUSG00000036648	Gm3417	no	up		1.53209	0.000164516	1036.07				no	no
ENSMUSG00000038194	Lhb	no	up		2.24004	7.59e-06	202.334				no	no
ENSMUSG00000078249	Hmga1-rs1	no	up		4.33634	0.000434434	85.4471				no	no
ENSMUSG00000096403	Gm9825	no	up		4.61228	0.000771444	105.939				no	no
ENSMUSG00000023979	Guca1b	no	down		-4.6322	2.52e-06	20.5982				no	yes
ENSMUSG00000036231	Agr3	no	down		-4.70838	0.00502833	13.1661				no	yes
ENSMUSG00000046598	Bdh1	no	down		-1.15538	0.00613958	275.709				no	yes
ENSMUSG00000074575	Kcng1	no	down		-3.38818	0.000971877	225.05				no	no
ENSMUSG00000063919	Srrm4	no	down		-2.02828	0.00914277	30.6189				no	no
ENSMUSG00000004415	Col26a1	no	down		-1.51177	0.000774069	88.2935				no	no
ENSMUSG00000032094	Cd3d	no	down		-4.86452	4.07e-06	19.3664				no	no
ENSMUSG00000046242	1600029I14Rik	no	down		-4.42939	0.00225077	14.2365				no	no
ENSMUSG00000066000	2610305D13Rik	no	down		-1.79092	0.000468778	272.173				no	no
ENSMUSG00000056025	Clca1	no	down		-1.39375	0.00253106	91.053				no	no
ENSMUSG00000052331	Ankrd44	no	down		-1.14861	0.000431866	244.914				no	no
ENSMUSG00000007033	Hspa1l	no									no	yes
ENSMUSG00000091971	Hspa1a	no									no	no
