# Supplementary material for: RFX2 Is a Major Transcriptional Regulator of Spermiogenesis
Source: PLoS Genet. 2015 Jul 10;11(7):e1005368. doi: 10.1371/journal.pgen.1005368 (PMC4498915; doi:10.1371/journal.pgen.1005368)
Supplement: S2 Table — (XLSX) [file pgen.1005368.s012.xlsx]

## Sheet: Table_S2
Table S2: Comparisson between RFX2 and CREM regulated genes
	Gene_id	Gene_name	Gene_description	Downregulated at P21	Downregulated at P30	Downregulated at P21 with RFX2 like expression profile	Downregulated at P30 with RFX2 like expression profile	Downregulated at P21 RFX2 target ChIP	Downregulated at P30 RFX target ChIP	CREM targets ChIP downregulated in Crem KO
1	ENSMUSG00000000049	Apoh	apolipoprotein H [Source:MGI Symbol;Acc:MGI:88058]		x		x
2	ENSMUSG00000001467	Cyp51	cytochrome P450, family 51 [Source:MGI Symbol;Acc:MGI:106040]							x
3	ENSMUSG00000001473	Tubb6	tubulin, beta 6 class V [Source:MGI Symbol;Acc:MGI:1915201]							x
4	ENSMUSG00000001542	Ell2	elongation factor RNA polymerase II 2 [Source:MGI Symbol;Acc:MGI:2183438]							x
5	ENSMUSG00000001687	Ubl3	ubiquitin-like 3 [Source:MGI Symbol;Acc:MGI:1344373]							x
6	ENSMUSG00000001829	Clpb	ClpB caseinolytic peptidase B [Source:MGI Symbol;Acc:MGI:1100517]							x
7	ENSMUSG00000002228	Ppm1j	protein phosphatase 1J [Source:MGI Symbol;Acc:MGI:1919137]							x
8	ENSMUSG00000002409	Dyrk1b	dual-specificity tyrosine-(Y)-phosphorylation regulated kinase 1b [Source:MGI Symbol;Acc:MGI:1330302]		x		x		x
9	ENSMUSG00000002458	Rgs19	regulator of G-protein signaling 19 [Source:MGI Symbol;Acc:MGI:1915153]		x
10	ENSMUSG00000003123	Lipe	lipase, hormone sensitive [Source:MGI Symbol;Acc:MGI:96790]							x
11	ENSMUSG00000003166	Dgcr2	DiGeorge syndrome critical region gene 2 [Source:MGI Symbol;Acc:MGI:892866]							x
12	ENSMUSG00000003345	Csnk1g2	casein kinase 1, gamma 2 [Source:MGI Symbol;Acc:MGI:1920014]							x
13	ENSMUSG00000003354	Ccdc65	coiled-coil domain containing 65 [Source:MGI Symbol;Acc:MGI:2146001]		x		x		x
14	ENSMUSG00000003518	Dusp3	dual specificity phosphatase 3 (vaccinia virus phosphatase VH1-related) [Source:MGI Symbol;Acc:MGI:1919599]							x
15	ENSMUSG00000003644	Rps6ka1	ribosomal protein S6 kinase polypeptide 1 [Source:MGI Symbol;Acc:MGI:104558]							x
16	ENSMUSG00000003824	Syce2	synaptonemal complex central element protein 2 [Source:MGI Symbol;Acc:MGI:1919096]							x
17	ENSMUSG00000003923	Tfam	transcription factor A, mitochondrial [Source:MGI Symbol;Acc:MGI:107810]							x
18	ENSMUSG00000005045	Chd5	chromodomain helicase DNA binding protein 5 [Source:MGI Symbol;Acc:MGI:3036258]							x
19	ENSMUSG00000005103	Wdr1	WD repeat domain 1 [Source:MGI Symbol;Acc:MGI:1337100]		x
20	ENSMUSG00000005802	Slc30a4	solute carrier family 30 (zinc transporter), member 4 [Source:MGI Symbol;Acc:MGI:1345282]							x
21	ENSMUSG00000005982	Nat15	N(alpha)-acetyltransferase 60, NatF catalytic subunit [Source:MGI Symbol;Acc:MGI:1922013]							x
22	ENSMUSG00000006241	Ccdc159	coiled-coil domain containing 159 [Source:MGI Symbol;Acc:MGI:1914369]							x
23	ENSMUSG00000006356	Crip2	cysteine rich protein 2 [Source:MGI Symbol;Acc:MGI:1915587]							x
24	ENSMUSG00000006784	Ttc25	tetratricopeptide repeat domain 25 [Source:MGI Symbol;Acc:MGI:1921657]		x		x		x
25	ENSMUSG00000006930	Hap1	huntingtin-associated protein 1 [Source:MGI Symbol;Acc:MGI:1261831]		x		x
26	ENSMUSG00000007029	Vars	valyl-tRNA synthetase [Source:MGI Symbol;Acc:MGI:90675]							x
27	ENSMUSG00000007033	Hspa1l	heat shock protein 1-like [Source:MGI Symbol;Acc:MGI:96231]							x
28	ENSMUSG00000007107	Atp1a4	ATPase, Na+/K+ transporting, alpha 4 polypeptide [Source:MGI Symbol;Acc:MGI:1351335]		x		x
29	ENSMUSG00000008307	1700109H08Rik	RIKEN cDNA 1700109H08 gene [Source:MGI Symbol;Acc:MGI:1924286]		x		x
30	ENSMUSG00000008429	Herpud2	HERPUD family member 2 [Source:MGI Symbol;Acc:MGI:1915393]							x
31	ENSMUSG00000008438	Adam21	a disintegrin and metallopeptidase domain 21 [Source:MGI Symbol;Acc:MGI:1861229]		x		x
32	ENSMUSG00000008730	Hipk1	homeodomain interacting protein kinase 1 [Source:MGI Symbol;Acc:MGI:1314873]							x
33	ENSMUSG00000009070	Rtdr1	radial spoke head homolog 14 (Chlamydomonas) [Source:MGI Symbol;Acc:MGI:1918486]		x		x		x
34	ENSMUSG00000009207	Lnp	limb and neural patterns [Source:MGI Symbol;Acc:MGI:1918115]							x
35	ENSMUSG00000009293	Ube2g2	ubiquitin-conjugating enzyme E2G 2 [Source:MGI Symbol;Acc:MGI:1343188]							x
36	ENSMUSG00000009681	Bcr	breakpoint cluster region [Source:MGI Symbol;Acc:MGI:88141]		x
37	ENSMUSG00000010044	Zmynd10	zinc finger, MYND domain containing 10 [Source:MGI Symbol;Acc:MGI:2387863]		x		x		x
38	ENSMUSG00000010136	1700027A23Rik	primary cilia formation [Source:MGI Symbol;Acc:MGI:1923670]		x		x
39	ENSMUSG00000010461	Eya4	eyes absent 4 homolog (Drosophila) [Source:MGI Symbol;Acc:MGI:1337104]		x		x
40	ENSMUSG00000011154	1700026D08Rik	RIKEN cDNA 1700026D08 gene [Source:MGI Symbol;Acc:MGI:1922806]	x	x	x	x	x	x
41	ENSMUSG00000011486	Slc25a41	solute carrier family 25, member 41 [Source:MGI Symbol;Acc:MGI:2144215]							x
42	ENSMUSG00000013091	Tmem190	transmembrane protein 190 [Source:MGI Symbol;Acc:MGI:1925302]		x		x
43	ENSMUSG00000013158	4933405L10Rik	RIKEN cDNA 4933405L10 gene [Source:MGI Symbol;Acc:MGI:1918296]		x		x		x
44	ENSMUSG00000013662	Atad1	ATPase family, AAA domain containing 1 [Source:MGI Symbol;Acc:MGI:1915229]							x
45	ENSMUSG00000014747	Ankrd53	ankyrin repeat domain 53 [Source:MGI Symbol;Acc:MGI:1922555]							x
46	ENSMUSG00000018196	Glrx2	glutaredoxin 2 (thioltransferase) [Source:MGI Symbol;Acc:MGI:1916617]							x
47	ENSMUSG00000018428	Akap1	A kinase (PRKA) anchor protein 1 [Source:MGI Symbol;Acc:MGI:104729]							x
48	ENSMUSG00000018543	1700001P01Rik	RIKEN cDNA 1700001P01 gene [Source:MGI Symbol;Acc:MGI:1919465]							x
49	ENSMUSG00000018796	Acsl1	acyl-CoA synthetase long-chain family member 1 [Source:MGI Symbol;Acc:MGI:102797]							x
50	ENSMUSG00000019320	Noxo1	NADPH oxidase organizer 1 [Source:MGI Symbol;Acc:MGI:1919143]		x		x
51	ENSMUSG00000019732	Calr3	calreticulin 3 [Source:MGI Symbol;Acc:MGI:1920566]							x
52	ENSMUSG00000019808	Adat2	adenosine deaminase, tRNA-specific 2 [Source:MGI Symbol;Acc:MGI:1914007]							x
53	ENSMUSG00000019872	Smpdl3a	sphingomyelin phosphodiesterase, acid-like 3A [Source:MGI Symbol;Acc:MGI:1931437]	x	x	x	x
54	ENSMUSG00000020014	Gm872	cilia and flagella associated protein 54 [Source:MGI Symbol;Acc:MGI:1922208]		x		x		x
55	ENSMUSG00000020020	Usp44	ubiquitin specific peptidase 44 [Source:MGI Symbol;Acc:MGI:3045318]							x
56	ENSMUSG00000020057	Dram1	DNA-damage regulated autophagy modulator 1 [Source:MGI Symbol;Acc:MGI:1918962]							x
57	ENSMUSG00000020064	Herc4	hect domain and RLD 4 [Source:MGI Symbol;Acc:MGI:1914595]							x
58	ENSMUSG00000020102	Slc16a7	solute carrier family 16 (monocarboxylic acid transporters), member 7 [Source:MGI Symbol;Acc:MGI:1330284]							x
59	ENSMUSG00000020213	Glipr1l1	GLI pathogenesis-related 1 like 1 [Source:MGI Symbol;Acc:MGI:1916536]		x		x		x
60	ENSMUSG00000020328	Nudcd2	NudC domain containing 2 [Source:MGI Symbol;Acc:MGI:1277103]							x
61	ENSMUSG00000020435	Osbp2	oxysterol binding protein 2 [Source:MGI Symbol;Acc:MGI:1921559]							x
62	ENSMUSG00000020483	Dynll2	dynein light chain LC8-type 2 [Source:MGI Symbol;Acc:MGI:1915347]							x
63	ENSMUSG00000020562	Efcab10	EF-hand calcium binding domain 10 [Source:MGI Symbol;Acc:MGI:1922290]		x		x		x
64	ENSMUSG00000020593	Lpin1	lipin 1 [Source:MGI Symbol;Acc:MGI:1891340]		x		x
65	ENSMUSG00000020681	Ace	angiotensin I converting enzyme (peptidyl-dipeptidase A) 1 [Source:MGI Symbol;Acc:MGI:87874]							x
66	ENSMUSG00000020766	Galk1	galactokinase 1 [Source:MGI Symbol;Acc:MGI:95730]	x	x
67	ENSMUSG00000020904	Wdr16	cilia and flagella associated protein 52 [Source:MGI Symbol;Acc:MGI:1919110]		x		x		x
68	ENSMUSG00000020986	Sec23a	SEC23A (S. cerevisiae) [Source:MGI Symbol;Acc:MGI:1349635]							x
69	ENSMUSG00000020990	Cdkl1	cyclin-dependent kinase-like 1 (CDC2-related kinase) [Source:MGI Symbol;Acc:MGI:1918341]	x	x	x	x	x	x
70	ENSMUSG00000021056	Tex21	testis expressed gene 21 [Source:MGI Symbol;Acc:MGI:1931131]		x		x		x
71	ENSMUSG00000021086	Ccdc175	coiled-coil domain containing 175 [Source:MGI Symbol;Acc:MGI:1921186]		x		x		x
72	ENSMUSG00000021087	Rtn1	reticulon 1 [Source:MGI Symbol;Acc:MGI:1933947]		x		x
73	ENSMUSG00000021096	Ppm1a	protein phosphatase 1A, magnesium dependent, alpha isoform [Source:MGI Symbol;Acc:MGI:99878]							x
74	ENSMUSG00000021175	Cdca7l	cell division cycle associated 7 like [Source:MGI Symbol;Acc:MGI:2384982]	x	x
75	ENSMUSG00000021203	Otub2	OTU domain, ubiquitin aldehyde binding 2 [Source:MGI Symbol;Acc:MGI:1915399]							x
76	ENSMUSG00000021281	Tnfaip2	tumor necrosis factor, alpha-induced protein 2 [Source:MGI Symbol;Acc:MGI:104960]							x
77	ENSMUSG00000021476	Habp4	hyaluronic acid binding protein 4 [Source:MGI Symbol;Acc:MGI:1891713]							x
78	ENSMUSG00000021483	Cdk20	cyclin-dependent kinase 20 [Source:MGI Symbol;Acc:MGI:2145349]	x	x	x	x
79	ENSMUSG00000021545	1700067P10Rik	RIKEN cDNA 1700067P10 gene [Source:MGI Symbol;Acc:MGI:1915474]							x
80	ENSMUSG00000021622	Ckmt2	creatine kinase, mitochondrial 2 [Source:MGI Symbol;Acc:MGI:1923972]	x	x	x	x
81	ENSMUSG00000021687	Scamp1	secretory carrier membrane protein 1 [Source:MGI Symbol;Acc:MGI:1349480]							x
82	ENSMUSG00000021811	Dnajc9	DnaJ (Hsp40) homolog, subfamily C, member 9 [Source:MGI Symbol;Acc:MGI:1915326]							x
83	ENSMUSG00000021838	Samd4	sterile alpha motif domain containing 4 [Source:MGI Symbol;Acc:MGI:1921730]							x
84	ENSMUSG00000021850	1700011H14Rik	RIKEN cDNA 1700011H14 gene [Source:MGI Symbol;Acc:MGI:1914332]		x		x
85	ENSMUSG00000021959	Lats2	large tumor suppressor 2 [Source:MGI Symbol;Acc:MGI:1354386]							x
86	ENSMUSG00000021969	Zdhhc20	zinc finger, DHHC domain containing 20 [Source:MGI Symbol;Acc:MGI:1923215]							x
87	ENSMUSG00000021993	Mipep	mitochondrial intermediate peptidase [Source:MGI Symbol;Acc:MGI:1917728]		x		x		x
88	ENSMUSG00000022002	4930564B18Rik	RIKEN cDNA 4930564B18 gene [Source:MGI Symbol;Acc:MGI:1922522]		x		x		x
89	ENSMUSG00000022322	Shcbp1	Shc SH2-domain binding protein 1 [Source:MGI Symbol;Acc:MGI:1338802]							x
90	ENSMUSG00000022371	Col14a1	collagen, type XIV, alpha 1 [Source:MGI Symbol;Acc:MGI:1341272]		x
91	ENSMUSG00000022388	Ttll8	tubulin tyrosine ligase-like family, member 8 [Source:MGI Symbol;Acc:MGI:1922902]							x
92	ENSMUSG00000022391	Rangap1	RAN GTPase activating protein 1 [Source:MGI Symbol;Acc:MGI:103071]							x
93	ENSMUSG00000022442	Ttll1	tubulin tyrosine ligase-like 1 [Source:MGI Symbol;Acc:MGI:2443047]		x				x
94	ENSMUSG00000022455	Wbp2nl	WBP2 N-terminal like [Source:MGI Symbol;Acc:MGI:1921966]							x
95	ENSMUSG00000022501	Prm1	protamine 1 [Source:MGI Symbol;Acc:MGI:97765]		x		x			x
96	ENSMUSG00000022518	4930562C15Rik	RIKEN cDNA 4930562C15 gene [Source:MGI Symbol;Acc:MGI:1926059]		x		x
97	ENSMUSG00000022540	Rogdi	rogdi homolog (Drosophila) [Source:MGI Symbol;Acc:MGI:1913299]		x
98	ENSMUSG00000022562	Oplah	5-oxoprolinase (ATP-hydrolysing) [Source:MGI Symbol;Acc:MGI:1922725]							x
99	ENSMUSG00000022580	Rhpn1	rhophilin, Rho GTPase binding protein 1 [Source:MGI Symbol;Acc:MGI:1098783]		x				x
100	ENSMUSG00000022681	Ntan1	N-terminal Asn amidase [Source:MGI Symbol;Acc:MGI:108471]							x
101	ENSMUSG00000022683	Pla2g10	phospholipase A2, group X [Source:MGI Symbol;Acc:MGI:1347522]							x
102	ENSMUSG00000022798	4930435E12Rik	RIKEN cDNA 4930435E12 gene [Source:MGI Symbol;Acc:MGI:1921913]		x		x
103	ENSMUSG00000022805	Spata26	MYCBP-associated, testis expressed 1 [Source:MGI Symbol;Acc:MGI:2443598]		x		x		x
104	ENSMUSG00000022832	Ropn1	ropporin, rhophilin associated protein 1 [Source:MGI Symbol;Acc:MGI:1923628]							x
105	ENSMUSG00000022867	Usp25	ubiquitin specific peptidase 25 [Source:MGI Symbol;Acc:MGI:1353655]							x
106	ENSMUSG00000022938	Fam3b	family with sequence similarity 3, member B [Source:MGI Symbol;Acc:MGI:1270150]		x		x
107	ENSMUSG00000023350	4921501E09Rik	RIKEN cDNA 4921501E09 gene [Source:MGI Symbol;Acc:MGI:1921292]		x		x
108	ENSMUSG00000023868	Pde10a	phosphodiesterase 10A [Source:MGI Symbol;Acc:MGI:1345143]							x
109	ENSMUSG00000023935	Spats1	spermatogenesis associated, serine-rich 1 [Source:MGI Symbol;Acc:MGI:1918270]	x	x	x	x	x	x
110	ENSMUSG00000023966	Rsph9	radial spoke head 9 homolog (Chlamydomonas) [Source:MGI Symbol;Acc:MGI:1922814]	x	x	x	x
111	ENSMUSG00000023999	Kif6	kinesin family member 6 [Source:MGI Symbol;Acc:MGI:1098238]	x	x			x	x
112	ENSMUSG00000024014	Pim1	proviral integration site 1 [Source:MGI Symbol;Acc:MGI:97584]							x
113	ENSMUSG00000024059	Clip4	CAP-GLY domain containing linker protein family, member 4 [Source:MGI Symbol;Acc:MGI:1919100]		x		x
114	ENSMUSG00000024122	Pdpk1	3-phosphoinositide dependent protein kinase 1 [Source:MGI Symbol;Acc:MGI:1338068]							x
115	ENSMUSG00000024154	Gtf2a1l	general transcription factor IIA, 1-like [Source:MGI Symbol;Acc:MGI:1919078]		x		x
116	ENSMUSG00000024175	Tekt4	tektin 4 [Source:MGI Symbol;Acc:MGI:1919090]		x		x		x
117	ENSMUSG00000024206	Rfx2	regulatory factor X, 2 (influences HLA class II expression) [Source:MGI Symbol;Acc:MGI:106583]		x		x		x
118	ENSMUSG00000024317	Rnf138	ring finger protein 138 [Source:MGI Symbol;Acc:MGI:1929211]							x
119	ENSMUSG00000024397	Aif1	allograft inflammatory factor 1 [Source:MGI Symbol;Acc:MGI:1343098]							x
120	ENSMUSG00000024729	1700017D01Rik	RIKEN cDNA 1700017D01 gene [Source:MGI Symbol;Acc:MGI:1916619]	x	x	x	x	x	x
121	ENSMUSG00000024759	Atl3	atlastin GTPase 3 [Source:MGI Symbol;Acc:MGI:1924270]							x
122	ENSMUSG00000024812	Tjp2	tight junction protein 2 [Source:MGI Symbol;Acc:MGI:1341872]		x
123	ENSMUSG00000024885	Aldh3b1	aldehyde dehydrogenase 3 family, member B1 [Source:MGI Symbol;Acc:MGI:1914939]		x		x
124	ENSMUSG00000024955	Esrra	estrogen related receptor, alpha [Source:MGI Symbol;Acc:MGI:1346831]	x	x
125	ENSMUSG00000025051	Samt4	spermatogenesis associated multipass transmembrane protein 4 [Source:MGI Symbol;Acc:MGI:1922435]		x		x
126	ENSMUSG00000025231	Sufu	suppressor of fused homolog (Drosophila) [Source:MGI Symbol;Acc:MGI:1345643]							x
127	ENSMUSG00000025239	Limd1	LIM domains containing 1 [Source:MGI Symbol;Acc:MGI:1352502]	x	x
128	ENSMUSG00000025373	Rnf41	ring finger protein 41 [Source:MGI Symbol;Acc:MGI:1914838]							x
129	ENSMUSG00000025500	1600016N20Rik	lamin tail domain containing 2 [Source:MGI Symbol;Acc:MGI:1919250]		x		x
130	ENSMUSG00000025652	Tmem89	transmembrane protein 89 [Source:MGI Symbol;Acc:MGI:1916634]		x		x
131	ENSMUSG00000025731	0610011F06Rik	RIKEN cDNA 0610011F06 gene [Source:MGI Symbol;Acc:MGI:1915597]							x
132	ENSMUSG00000025903	Lypla1	lysophospholipase 1 [Source:MGI Symbol;Acc:MGI:1344588]							x
133	ENSMUSG00000025916	Ppp1r42	protein phosphatase 1, regulatory subunit 42 [Source:MGI Symbol;Acc:MGI:1921138]	x	x	x	x	x	x
134	ENSMUSG00000025961	4933402D24Rik	RIKEN cDNA 4933402D24 gene [Source:MGI Symbol;Acc:MGI:1921676]		x		x
135	ENSMUSG00000025963	Mdh1b	malate dehydrogenase 1B, NAD (soluble) [Source:MGI Symbol;Acc:MGI:1923918]		x		x		x
136	ENSMUSG00000025981	Coq10b	coenzyme Q10 homolog B (S. cerevisiae) [Source:MGI Symbol;Acc:MGI:1915126]							x
137	ENSMUSG00000026102	Inpp1	inositol polyphosphate-1-phosphatase [Source:MGI Symbol;Acc:MGI:104848]							x
138	ENSMUSG00000026142	Rhbdd1	rhomboid domain containing 1 [Source:MGI Symbol;Acc:MGI:1924117]							x
139	ENSMUSG00000026155	Smap1	small ArfGAP 1 [Source:MGI Symbol;Acc:MGI:2138261]							x
140	ENSMUSG00000026173	Plcd4	phospholipase C, delta 4 [Source:MGI Symbol;Acc:MGI:107469]		x		x
141	ENSMUSG00000026182	Tnp1	transition protein 1 [Source:MGI Symbol;Acc:MGI:98784]							x
142	ENSMUSG00000026202	Tuba4a	tubulin, alpha 4A [Source:MGI Symbol;Acc:MGI:1095410]							x
143	ENSMUSG00000026226	Spata3	spermatogenesis associated 3 [Source:MGI Symbol;Acc:MGI:1917310]							x
144	ENSMUSG00000026269	Rnpepl1	arginyl aminopeptidase (aminopeptidase B)-like 1 [Source:MGI Symbol;Acc:MGI:1914170]							x
145	ENSMUSG00000026399	Cd55	CD55 antigen [Source:MGI Symbol;Acc:MGI:104850]							x
146	ENSMUSG00000026546	Ccdc19	cilia and flagella associated protein 45 [Source:MGI Symbol;Acc:MGI:1919120]		x		x		x
147	ENSMUSG00000026646	Suv39h2	suppressor of variegation 3-9 homolog 2 (Drosophila) [Source:MGI Symbol;Acc:MGI:1890396]							x
148	ENSMUSG00000026649	1700009P17Rik	RIKEN cDNA 1700009P17 gene [Source:MGI Symbol;Acc:MGI:1922722]		x		x
149	ENSMUSG00000026922	Agpat2	1-acylglycerol-3-phosphate O-acyltransferase 2 (lysophosphatidic acid acyltransferase, beta) [Source:MGI Symbol;Acc:MGI:1914762]							x
150	ENSMUSG00000026969	Fam166a	family with sequence similarity 166, member A [Source:MGI Symbol;Acc:MGI:3605773]		x		x
151	ENSMUSG00000027276	Jag1	jagged 1 [Source:MGI Symbol;Acc:MGI:1095416]		x
152	ENSMUSG00000027316	Gfra4	glial cell line derived neurotrophic factor family receptor alpha 4 [Source:MGI Symbol;Acc:MGI:1341873]		x		x
153	ENSMUSG00000027431	1700010M22Rik	SCP2 sterol-binding domain containing 1 [Source:MGI Symbol;Acc:MGI:1913578]							x
154	ENSMUSG00000027459	Fam110a	family with sequence similarity 110, member A [Source:MGI Symbol;Acc:MGI:1921097]							x
155	ENSMUSG00000027465	Tbc1d20	TBC1 domain family, member 20 [Source:MGI Symbol;Acc:MGI:1914481]							x
156	ENSMUSG00000027482	Bpifa3	BPI fold containing family A, member 3 [Source:MGI Symbol;Acc:MGI:1920638]		x		x
157	ENSMUSG00000027518	1700021F07Rik	RIKEN cDNA 1700021F07 gene [Source:MGI Symbol;Acc:MGI:1919471]	x	x	x	x	x	x
158	ENSMUSG00000027530	Fabp12	fatty acid binding protein 12 [Source:MGI Symbol;Acc:MGI:1922747]							x
159	ENSMUSG00000027546	Atp9a	ATPase, class II, type 9A [Source:MGI Symbol;Acc:MGI:1330826]		x
160	ENSMUSG00000027562	Car2	carbonic anhydrase 2 [Source:MGI Symbol;Acc:MGI:88269]		x		x
161	ENSMUSG00000027601	Mtfr1	mitochondrial fission regulator 1 [Source:MGI Symbol;Acc:MGI:1914722]							x
162	ENSMUSG00000027702	Lrrc34	leucine rich repeat containing 34 [Source:MGI Symbol;Acc:MGI:1919077]		x		x		x
163	ENSMUSG00000027703	Lrriq4	leucine-rich repeats and IQ motif containing 4 [Source:MGI Symbol;Acc:MGI:1915557]		x		x
164	ENSMUSG00000027784	Ppm1l	protein phosphatase 1 (formerly 2C)-like [Source:MGI Symbol;Acc:MGI:2139740]							x
165	ENSMUSG00000027867	Spag17	sperm associated antigen 17 [Source:MGI Symbol;Acc:MGI:1921612]		x		x		x
166	ENSMUSG00000028018	Gstcd	glutathione S-transferase, C-terminal domain containing [Source:MGI Symbol;Acc:MGI:1914803]							x
167	ENSMUSG00000028132	Tmem56	transmembrane protein 56 [Source:MGI Symbol;Acc:MGI:1923195]							x
168	ENSMUSG00000028139	Riiad1	regulatory subunit of type II PKA R-subunit (RIIa) domain containing 1 [Source:MGI Symbol;Acc:MGI:1913603]	x	x	x	x	x	x
169	ENSMUSG00000028141	Oaz3	ornithine decarboxylase antizyme 3 [Source:MGI Symbol;Acc:MGI:1858170]							x
170	ENSMUSG00000028264	Spaca1	sperm acrosome associated 1 [Source:MGI Symbol;Acc:MGI:1914902]							x
171	ENSMUSG00000028277	Ube2j1	ubiquitin-conjugating enzyme E2J 1 [Source:MGI Symbol;Acc:MGI:1926245]							x
172	ENSMUSG00000028322	Exosc3	exosome component 3 [Source:MGI Symbol;Acc:MGI:1913612]							x
173	ENSMUSG00000028370	Pappa	pregnancy-associated plasma protein A [Source:MGI Symbol;Acc:MGI:97479]		x
174	ENSMUSG00000028416	Bag1	BCL2-associated athanogene 1 [Source:MGI Symbol;Acc:MGI:108047]							x
175	ENSMUSG00000028441	1110017D15Rik	RIKEN cDNA 1110017D15 gene [Source:MGI Symbol;Acc:MGI:1920971]		x		x
176	ENSMUSG00000028492	Fam154a	family with sequence similarity 154, member A [Source:MGI Symbol;Acc:MGI:1923061]							x
177	ENSMUSG00000028523	Tctex1d1	Tctex1 domain containing 1 [Source:MGI Symbol;Acc:MGI:1914594]							x
178	ENSMUSG00000028572	Hook1	hook homolog 1 (Drosophila) [Source:MGI Symbol;Acc:MGI:1925213]							x
179	ENSMUSG00000028589	1700012P22Rik	RIKEN cDNA 1700012P22 gene [Source:MGI Symbol;Acc:MGI:1916614]	x	x	x	x
180	ENSMUSG00000028630	Dyrk2	dual-specificity tyrosine-(Y)-phosphorylation regulated kinase 2 [Source:MGI Symbol;Acc:MGI:1330301]							x
181	ENSMUSG00000028642	4930538K18Rik	RIKEN cDNA 4930538K18 gene [Source:MGI Symbol;Acc:MGI:1922430]		x		x
182	ENSMUSG00000028678	Kif2c	kinesin family member 2C [Source:MGI Symbol;Acc:MGI:1921054]							x
183	ENSMUSG00000028716	Pdzk1ip1	PDZK1 interacting protein 1 [Source:MGI Symbol;Acc:MGI:1914432]		x		x
184	ENSMUSG00000028758	Kif17	kinesin family member 17 [Source:MGI Symbol;Acc:MGI:1098229]							x
185	ENSMUSG00000028789	Adc	antizyme inhibitor 2 [Source:MGI Symbol;Acc:MGI:2442093]		x		x		x	x
186	ENSMUSG00000028868	Wasf2	WAS protein family, member 2 [Source:MGI Symbol;Acc:MGI:1098641]							x
187	ENSMUSG00000028896	Rcc1	regulator of chromosome condensation 1 [Source:MGI Symbol;Acc:MGI:1913989]							x
188	ENSMUSG00000028938	Galntl5	UDP-N-acetyl-alpha-D-galactosamine:polypeptide N-acetylgalactosaminyltransferase-like 5 [Source:MGI Symbol;Acc:MGI:1915159]							x
189	ENSMUSG00000029001	Fbxo44	F-box protein 44 [Source:MGI Symbol;Acc:MGI:1354744]							x
190	ENSMUSG00000029074	Ttll10	tubulin tyrosine ligase-like family, member 10 [Source:MGI Symbol;Acc:MGI:1921855]		x		x
191	ENSMUSG00000029145	Eif2b4	eukaryotic translation initiation factor 2B, subunit 4 delta [Source:MGI Symbol;Acc:MGI:95300]	x	x
192	ENSMUSG00000029155	Spata18	spermatogenesis associated 18 [Source:MGI Symbol;Acc:MGI:1920722]		x		x		x	x
193	ENSMUSG00000029166	Mapre3	microtubule-associated protein, RP/EB family, member 3 [Source:MGI Symbol;Acc:MGI:2140967]							x
194	ENSMUSG00000029182	1700001C02Rik	RIKEN cDNA 1700001C02 gene [Source:MGI Symbol;Acc:MGI:1922684]		x		x		x
195	ENSMUSG00000029203	Ube2k	ubiquitin-conjugating enzyme E2K [Source:MGI Symbol;Acc:MGI:1858216]							x
196	ENSMUSG00000029314	Agpat9	1-acylglycerol-3-phosphate O-acyltransferase 9 [Source:MGI Symbol;Acc:MGI:3603816]							x
197	ENSMUSG00000029406	Pitpnm2	phosphatidylinositol transfer protein, membrane-associated 2 [Source:MGI Symbol;Acc:MGI:1336192]		x
198	ENSMUSG00000029477	Morn3	MORN repeat containing 3 [Source:MGI Symbol;Acc:MGI:1922140]							x
199	ENSMUSG00000029517	Ankrd7	ankyrin repeat domain 7 [Source:MGI Symbol;Acc:MGI:1922446]	x	x	x	x
200	ENSMUSG00000029620	1700018F24Rik	RIKEN cDNA 1700018F24 gene [Source:MGI Symbol;Acc:MGI:1916646]	x	x	x	x
201	ENSMUSG00000029640	Usp12	ubiquitin specific peptidase 12 [Source:MGI Symbol;Acc:MGI:1270128]		x					x
202	ENSMUSG00000029707	Fscn3	fascin homolog 3, actin-bundling protein, testicular (Strongylocentrotus purpuratus) [Source:MGI Symbol;Acc:MGI:1890386]		x		x
203	ENSMUSG00000029752	Asns	asparagine synthetase [Source:MGI Symbol;Acc:MGI:1350929]							x
204	ENSMUSG00000029766	1700012A03Rik	RIKEN cDNA 1700012A03 gene [Source:MGI Symbol;Acc:MGI:1923632]		x		x
205	ENSMUSG00000029802	Abcg2	ATP-binding cassette, sub-family G (WHITE), member 2 [Source:MGI Symbol;Acc:MGI:1347061]							x
206	ENSMUSG00000030034	Ino80b	INO80 complex subunit B [Source:MGI Symbol;Acc:MGI:1917270]		x				x
207	ENSMUSG00000030125	Lrrc23	leucine rich repeat containing 23 [Source:MGI Symbol;Acc:MGI:1315192]	x	x	x	x	x	x
208	ENSMUSG00000030137	Tuba8	tubulin, alpha 8 [Source:MGI Symbol;Acc:MGI:1858225]							x
209	ENSMUSG00000030206	Gsg1	germ cell-specific gene 1 [Source:MGI Symbol;Acc:MGI:1194499]							x
210	ENSMUSG00000030207	8430419L09Rik	RIKEN cDNA 8430419L09 gene [Source:MGI Symbol;Acc:MGI:1921775]		x		x
211	ENSMUSG00000030214	Plbd1	phospholipase B domain containing 1 [Source:MGI Symbol;Acc:MGI:1914107]							x
212	ENSMUSG00000030276	Ttll3	tubulin tyrosine ligase-like family, member 3 [Source:MGI Symbol;Acc:MGI:2141418]		x		x		x
213	ENSMUSG00000030301	Ccdc91	coiled-coil domain containing 91 [Source:MGI Symbol;Acc:MGI:1914265]							x
214	ENSMUSG00000030344	Akap3	A kinase (PRKA) anchor protein 3 [Source:MGI Symbol;Acc:MGI:1341149]							x
215	ENSMUSG00000030385	2900092C05Rik	RIKEN cDNA 2900092C05 gene [Source:MGI Symbol;Acc:MGI:1920340]		x		x
216	ENSMUSG00000030463	4933421I07Rik	RIKEN cDNA 4933421I07 gene [Source:MGI Symbol;Acc:MGI:1918412]		x		x
217	ENSMUSG00000030602	Pak4	p21 protein (Cdc42/Rac)-activated kinase 4 [Source:MGI Symbol;Acc:MGI:1917834]							x
218	ENSMUSG00000030650	Tmc5	transmembrane channel-like gene family 5 [Source:MGI Symbol;Acc:MGI:1921674]		x		x
219	ENSMUSG00000030662	Ipo5	importin 5 [Source:MGI Symbol;Acc:MGI:1917822]							x
220	ENSMUSG00000030708	Dnajb13	DnaJ (Hsp40) related, subfamily B, member 13 [Source:MGI Symbol;Acc:MGI:1916637]		x		x		x
221	ENSMUSG00000030747	Dgat2	diacylglycerol O-acyltransferase 2 [Source:MGI Symbol;Acc:MGI:1915050]							x
222	ENSMUSG00000031027	Stk33	serine/threonine kinase 33 [Source:MGI Symbol;Acc:MGI:2152419]		x		x		x
223	ENSMUSG00000031256	Cstf2	cleavage stimulation factor, 3' pre-RNA subunit 2 [Source:MGI Symbol;Acc:MGI:1343054]							x
224	ENSMUSG00000031452	1700029H14Rik	RIKEN cDNA 1700029H14 gene [Source:MGI Symbol;Acc:MGI:1913751]							x
225	ENSMUSG00000031509	1700016D06Rik	RIKEN cDNA 1700016D06 gene [Source:MGI Symbol;Acc:MGI:1923663]		x		x
226	ENSMUSG00000031545	Agpat6	1-acylglycerol-3-phosphate O-acyltransferase 6 (lysophosphatidic acid acyltransferase, zeta) [Source:MGI Symbol;Acc:MGI:2142716]							x
227	ENSMUSG00000031617	Tmem184c	transmembrane protein 184C [Source:MGI Symbol;Acc:MGI:2384562]							x
228	ENSMUSG00000031637	Lrp2bp	Lrp2 binding protein [Source:MGI Symbol;Acc:MGI:1914870]		x		x
229	ENSMUSG00000031667	Aktip	thymoma viral proto-oncogene 1 interacting protein [Source:MGI Symbol;Acc:MGI:3693832]							x
230	ENSMUSG00000031711	Zfp330	zinc finger protein 330 [Source:MGI Symbol;Acc:MGI:1353574]							x
231	ENSMUSG00000031770	Herpud1	homocysteine-inducible, endoplasmic reticulum stress-inducible, ubiquitin-like domain member 1 [Source:MGI Symbol;Acc:MGI:1927406]		x					x
232	ENSMUSG00000031786	Ccdc135	dynein regulatory complex subunit 7 [Source:MGI Symbol;Acc:MGI:2685616]	x	x	x	x	x	x
233	ENSMUSG00000031927	1700012B09Rik	RIKEN cDNA 1700012B09 gene [Source:MGI Symbol;Acc:MGI:1916575]		x		x
234	ENSMUSG00000031951	Tmem231	transmembrane protein 231 [Source:MGI Symbol;Acc:MGI:2685024]		x				x
235	ENSMUSG00000031970	Dbndd1	dysbindin (dystrobrevin binding protein 1) domain containing 1 [Source:MGI Symbol;Acc:MGI:1919435]	x	x	x	x
236	ENSMUSG00000032023	4931429I11Rik	RIKEN cDNA 4931429I11 gene [Source:MGI Symbol;Acc:MGI:1918239]		x		x
237	ENSMUSG00000032185	Carm1	coactivator-associated arginine methyltransferase 1 [Source:MGI Symbol;Acc:MGI:1913208]							x
238	ENSMUSG00000032186	Tmod2	tropomodulin 2 [Source:MGI Symbol;Acc:MGI:1355335]		x
239	ENSMUSG00000032246	Calml4	calmodulin-like 4 [Source:MGI Symbol;Acc:MGI:1922850]		x
240	ENSMUSG00000032278	Paqr5	progestin and adipoQ receptor family member V [Source:MGI Symbol;Acc:MGI:1921340]		x		x
241	ENSMUSG00000032294	Pkm	pyruvate kinase, muscle [Source:MGI Symbol;Acc:MGI:97591]							x
242	ENSMUSG00000032334	Loxl1	lysyl oxidase-like 1 [Source:MGI Symbol;Acc:MGI:106096]		x
243	ENSMUSG00000032405	Pias1	protein inhibitor of activated STAT 1 [Source:MGI Symbol;Acc:MGI:1913125]		x
244	ENSMUSG00000032412	Atp1b3	ATPase, Na+/K+ transporting, beta 3 polypeptide [Source:MGI Symbol;Acc:MGI:107788]							x
245	ENSMUSG00000032493	Prss44	protease, serine 44 [Source:MGI Symbol;Acc:MGI:1920586]	x	x	x	x	x	x
246	ENSMUSG00000032540	Abhd5	abhydrolase domain containing 5 [Source:MGI Symbol;Acc:MGI:1914719]							x
247	ENSMUSG00000032558	Nphp3	nephronophthisis 3 (adolescent) [Source:MGI Symbol;Acc:MGI:1921275]		x
248	ENSMUSG00000032601	Prkar2a	protein kinase, cAMP dependent regulatory, type II alpha [Source:MGI Symbol;Acc:MGI:108025]		x					x
249	ENSMUSG00000032802	Srxn1	sulfiredoxin 1 homolog (S. cerevisiae) [Source:MGI Symbol;Acc:MGI:104971]		x		x
250	ENSMUSG00000032869	Psmf1	proteasome (prosome, macropain) inhibitor subunit 1 [Source:MGI Symbol;Acc:MGI:1346072]		x		x
251	ENSMUSG00000033053	1700028P14Rik	RIKEN cDNA 1700028P14 gene [Source:MGI Symbol;Acc:MGI:1914733]		x		x		x
252	ENSMUSG00000033233	Trim45	tripartite motif-containing 45 [Source:MGI Symbol;Acc:MGI:1918187]							x
253	ENSMUSG00000033318	Gstt2	glutathione S-transferase, theta 2 [Source:MGI Symbol;Acc:MGI:106188]		x		x
254	ENSMUSG00000033502	Cdc14a	CDC14 cell division cycle 14A [Source:MGI Symbol;Acc:MGI:2442676]							x
255	ENSMUSG00000033760	Rbm4b	RNA binding motif protein 4B [Source:MGI Symbol;Acc:MGI:1913954]							x
256	ENSMUSG00000033885	Pxk	PX domain containing serine/threonine kinase [Source:MGI Symbol;Acc:MGI:1289230]							x
257	ENSMUSG00000034194	R3hcc1	R3H domain and coiled-coil containing 1 [Source:MGI Symbol;Acc:MGI:1919093]		x
258	ENSMUSG00000034212	Ankmy1	ankyrin repeat and MYND domain containing 1 [Source:MGI Symbol;Acc:MGI:3045261]	x	x	x	x
259	ENSMUSG00000034245	Hdac11	histone deacetylase 11 [Source:MGI Symbol;Acc:MGI:2385252]							x
260	ENSMUSG00000034552	Zswim2	zinc finger SWIM-type containing 2 [Source:MGI Symbol;Acc:MGI:1919111]		x		x		x
261	ENSMUSG00000034706	Dnaic2	dynein, axonemal, intermediate chain 2 [Source:MGI Symbol;Acc:MGI:2685574]	x	x	x	x
262	ENSMUSG00000034813	Grip1	glutamate receptor interacting protein 1 [Source:MGI Symbol;Acc:MGI:1921303]							x
263	ENSMUSG00000035126	Wdr78	WD repeat domain 78 [Source:MGI Symbol;Acc:MGI:2385328]		x		x		x
264	ENSMUSG00000035179	Ppp1r32	protein phosphatase 1, regulatory subunit 32 [Source:MGI Symbol;Acc:MGI:1915002]		x		x		x
265	ENSMUSG00000035295	Wdr38	WD repeat domain 38 [Source:MGI Symbol;Acc:MGI:1923896]		x		x
266	ENSMUSG00000035394	Ccdc11	cilia and flagella associated protein 53 [Source:MGI Symbol;Acc:MGI:1921703]	x	x	x	x	x	x
267	ENSMUSG00000035454	Samt3	spermatogenesis associated multipass transmembrane protein 3 [Source:MGI Symbol;Acc:MGI:1920745]		x		x
268	ENSMUSG00000035504	Reep6	receptor accessory protein 6 [Source:MGI Symbol;Acc:MGI:1917585]		x		x			x
269	ENSMUSG00000035539	E230008N13Rik	RIKEN cDNA E230008N13 gene [Source:MGI Symbol;Acc:MGI:2685871]		x		x		x
270	ENSMUSG00000035621	Midn	midnolin [Source:MGI Symbol;Acc:MGI:1890222]							x
271	ENSMUSG00000035651	4930480E11Rik	RIKEN cDNA 4930480E11 gene [Source:MGI Symbol;Acc:MGI:1922160]		x		x
272	ENSMUSG00000035694	Caps2	calcyphosphine 2 [Source:MGI Symbol;Acc:MGI:2441980]		x		x		x
273	ENSMUSG00000035934	Pknox2	Pbx/knotted 1 homeobox 2 [Source:MGI Symbol;Acc:MGI:2445415]							x
274	ENSMUSG00000036036	Zfp57	zinc finger protein 57 [Source:MGI Symbol;Acc:MGI:99204]		x
275	ENSMUSG00000036427	Gpi1	glucose phosphate isomerase 1 [Source:MGI Symbol;Acc:MGI:95797]							x
276	ENSMUSG00000036561	Ppp6r2	protein phosphatase 6, regulatory subunit 2 [Source:MGI Symbol;Acc:MGI:1918724]		x
277	ENSMUSG00000036574	1700019O17Rik	RIKEN cDNA 1700019O17 gene [Source:MGI Symbol;Acc:MGI:1919113]		x		x
278	ENSMUSG00000036598	Ccdc113	coiled-coil domain containing 113 [Source:MGI Symbol;Acc:MGI:3606076]		x		x		x
279	ENSMUSG00000036606	Plxnb2	plexin B2 [Source:MGI Symbol;Acc:MGI:2154239]		x
280	ENSMUSG00000036983	Tfb1m	transcription factor B1, mitochondrial [Source:MGI Symbol;Acc:MGI:2146851]							x
281	ENSMUSG00000037012	Hk1	hexokinase 1 [Source:MGI Symbol;Acc:MGI:96103]		x		x
282	ENSMUSG00000037101	Ttc29	tetratricopeptide repeat domain 29 [Source:MGI Symbol;Acc:MGI:1920551]		x		x
283	ENSMUSG00000037247	Pldi	polymorphic derived intron containing [Source:MGI Symbol;Acc:MGI:1920866]		x		x
284	ENSMUSG00000037307	Banf2	barrier to autointegration factor 2 [Source:MGI Symbol;Acc:MGI:2684961]							x
285	ENSMUSG00000037529	Prss40	protease, serine 40 [Source:MGI Symbol;Acc:MGI:1270857]		x		x
286	ENSMUSG00000037594	BC022687	cDNA sequence BC022687 [Source:MGI Symbol;Acc:MGI:2443738]		x		x
287	ENSMUSG00000037627	Rgs22	regulator of G-protein signalling 22 [Source:MGI Symbol;Acc:MGI:3613651]		x		x
288	ENSMUSG00000037638	Zbtb42	zinc finger and BTB domain containing 42 [Source:MGI Symbol;Acc:MGI:3644133]		x		x
289	ENSMUSG00000037716	Ccdc33	coiled-coil domain containing 33 [Source:MGI Symbol;Acc:MGI:1922464]		x		x
290	ENSMUSG00000037737	Arpm1	actin related protein T3 [Source:MGI Symbol;Acc:MGI:1923902]							x
291	ENSMUSG00000038026	Kcnj9	potassium inwardly-rectifying channel, subfamily J, member 9 [Source:MGI Symbol;Acc:MGI:108007]		x		x
292	ENSMUSG00000038057	Dbil5	diazepam binding inhibitor-like 5 [Source:MGI Symbol;Acc:MGI:108039]							x
293	ENSMUSG00000038060	Dlec1	deleted in lung and esophageal cancer 1 [Source:MGI Symbol;Acc:MGI:2443671]		x				x
294	ENSMUSG00000038179	Slamf7	SLAM family member 7 [Source:MGI Symbol;Acc:MGI:1922595]		x		x
295	ENSMUSG00000038180	Spag4	sperm associated antigen 4 [Source:MGI Symbol;Acc:MGI:2444120]							x
296	ENSMUSG00000038485	Socs7	suppressor of cytokine signaling 7 [Source:MGI Symbol;Acc:MGI:2651588]							x
297	ENSMUSG00000038756	Ttll6	tubulin tyrosine ligase-like family, member 6 [Source:MGI Symbol;Acc:MGI:2683461]		x		x
298	ENSMUSG00000038987	1700019L03Rik	RIKEN cDNA 1700019L03 gene [Source:MGI Symbol;Acc:MGI:2447809]		x		x
299	ENSMUSG00000038994	Hils1	histone H1-like protein in spermatids 1 [Source:MGI Symbol;Acc:MGI:2136691]							x
300	ENSMUSG00000038997	Asb17	ankyrin repeat and SOCS box-containing 17 [Source:MGI Symbol;Acc:MGI:1914022]							x
301	ENSMUSG00000039021	Ttc16	tetratricopeptide repeat domain 16 [Source:MGI Symbol;Acc:MGI:2443048]		x		x
302	ENSMUSG00000039174	1700003H04Rik	RIKEN cDNA 1700003H04 gene [Source:MGI Symbol;Acc:MGI:1923637]		x		x		x
303	ENSMUSG00000039179	Tekt5	tektin 5 [Source:MGI Symbol;Acc:MGI:1917676]							x
304	ENSMUSG00000039202	Abhd2	abhydrolase domain containing 2 [Source:MGI Symbol;Acc:MGI:1914344]							x
305	ENSMUSG00000039330	Tsga10ip	testis specific 10 interacting protein [Source:MGI Symbol;Acc:MGI:1925556]	x	x	x	x
306	ENSMUSG00000039512	Uhrf1bp1	UHRF1 (ICBP90) binding protein 1 [Source:MGI Symbol;Acc:MGI:3041238]		x
307	ENSMUSG00000039523	BC046331	centrosomal protein 104 [Source:MGI Symbol;Acc:MGI:2687282]		x				x
308	ENSMUSG00000039543	Ttc18	cilia and flagella associated protein 70 [Source:MGI Symbol;Acc:MGI:1923920]	x	x	x	x	x	x
309	ENSMUSG00000039676	Capsl	calcyphosine-like [Source:MGI Symbol;Acc:MGI:1922818]	x	x	x	x
310	ENSMUSG00000039720	Got1l1	glutamic-oxaloacetic transaminase 1-like 1 [Source:MGI Symbol;Acc:MGI:1923865]		x		x		x
311	ENSMUSG00000039781	Azi1	centrosomal protein 131 [Source:MGI Symbol;Acc:MGI:107440]	x	x
312	ENSMUSG00000039801	2410089E03Rik	RIKEN cDNA 2410089E03 gene [Source:MGI Symbol;Acc:MGI:1920942]		x
313	ENSMUSG00000039851	4932438H23Rik	RIKEN cDNA 4932438H23 gene [Source:MGI Symbol;Acc:MGI:1921637]		x		x
314	ENSMUSG00000039936	Pik3cd	phosphatidylinositol 3-kinase catalytic delta polypeptide [Source:MGI Symbol;Acc:MGI:1098211]		x
315	ENSMUSG00000039963	Ccdc40	coiled-coil domain containing 40 [Source:MGI Symbol;Acc:MGI:2443893]	x	x	x	x	x	x
316	ENSMUSG00000040105	Ppapdc2	phosphatidic acid phosphatase type 2 domain containing 2 [Source:MGI Symbol;Acc:MGI:1921661]							x
317	ENSMUSG00000040220	Gas8	growth arrest specific 8 [Source:MGI Symbol;Acc:MGI:1202386]		x
318	ENSMUSG00000040280	Ndufa4l2	NADH dehydrogenase (ubiquinone) 1 alpha subcomplex, 4-like 2 [Source:MGI Symbol;Acc:MGI:3039567]		x		x		x
319	ENSMUSG00000040298	Btbd16	BTB (POZ) domain containing 16 [Source:MGI Symbol;Acc:MGI:3045247]		x		x		x
320	ENSMUSG00000040327	Cul9	cullin 9 [Source:MGI Symbol;Acc:MGI:1925559]		x
321	ENSMUSG00000040340	1700019B03Rik	RIKEN cDNA 1700019B03 gene [Source:MGI Symbol;Acc:MGI:1923656]		x		x
322	ENSMUSG00000040367	Lrrd1	leucine rich repeats and death domain containing 1 [Source:MGI Symbol;Acc:MGI:3045299]							x
323	ENSMUSG00000040373	Cacng5	calcium channel, voltage-dependent, gamma subunit 5 [Source:MGI Symbol;Acc:MGI:2157946]		x
324	ENSMUSG00000040472	Rabggta	Rab geranylgeranyl transferase, a subunit [Source:MGI Symbol;Acc:MGI:1860443]		x
325	ENSMUSG00000040576	Wbscr28	Williams-Beuren syndrome chromosome region 28 (human) [Source:MGI Symbol;Acc:MGI:1923879]							x
326	ENSMUSG00000040852	Plekhh2	pleckstrin homology domain containing, family H (with MyTH4 domain) member 2 [Source:MGI Symbol;Acc:MGI:2146813]							x
327	ENSMUSG00000040929	Rfx3	regulatory factor X, 3 (influences HLA class II expression) [Source:MGI Symbol;Acc:MGI:106582]		x				x
328	ENSMUSG00000040936	Ulk4	unc-51-like kinase 4 [Source:MGI Symbol;Acc:MGI:1921622]		x		x		x
329	ENSMUSG00000041161	Otud3	OTU domain containing 3 [Source:MGI Symbol;Acc:MGI:1920412]		x		x
330	ENSMUSG00000041298	Katnal1	katanin p60 subunit A-like 1 [Source:MGI Symbol;Acc:MGI:2387638]		x
331	ENSMUSG00000041617	Ccdc74a	coiled-coil domain containing 74A [Source:MGI Symbol;Acc:MGI:1919565]	x	x	x	x
332	ENSMUSG00000041625	A2ld1	gamma-glutamylamine cyclotransferase [Source:MGI Symbol;Acc:MGI:2385008]							x
333	ENSMUSG00000041809	Efhc1	EF-hand domain (C-terminal) containing 1 [Source:MGI Symbol;Acc:MGI:1919127]	x	x	x	x	x	x
334	ENSMUSG00000041842	Fhdc1	FH2 domain containing 1 [Source:MGI Symbol;Acc:MGI:2684972]							x
335	ENSMUSG00000042156	Dzip1	DAZ interacting protein 1 [Source:MGI Symbol;Acc:MGI:1914311]		x		x
336	ENSMUSG00000042190	Cmklr1	chemokine-like receptor 1 [Source:MGI Symbol;Acc:MGI:109603]							x
337	ENSMUSG00000042197	Zfp451	zinc finger protein 451 [Source:MGI Symbol;Acc:MGI:2137896]							x
338	ENSMUSG00000042200	Cdrt4	CMT1A duplicated region transcript 4 [Source:MGI Symbol;Acc:MGI:1913588]							x
339	ENSMUSG00000042210	Abhd14a	abhydrolase domain containing 14A [Source:MGI Symbol;Acc:MGI:1915894]		x		x
340	ENSMUSG00000042284	Itga1	integrin alpha 1 [Source:MGI Symbol;Acc:MGI:96599]		x
341	ENSMUSG00000042688	Mapk6	mitogen-activated protein kinase 6 [Source:MGI Symbol;Acc:MGI:1354946]							x
342	ENSMUSG00000042707	Dnali1	dynein, axonemal, light intermediate polypeptide 1 [Source:MGI Symbol;Acc:MGI:1922813]		x		x
343	ENSMUSG00000042961	Egflam	EGF-like, fibronectin type III and laminin G domains [Source:MGI Symbol;Acc:MGI:2146149]		x
344	ENSMUSG00000043050	Tnp2	transition protein 2 [Source:MGI Symbol;Acc:MGI:98785]							x
345	ENSMUSG00000043986	Spata31d1d	spermatogenesis associated 31 subfamily D, member 1D [Source:MGI Symbol;Acc:MGI:3045260]							x
346	ENSMUSG00000044122	Proca1	protein interacting with cyclin A1 [Source:MGI Symbol;Acc:MGI:1918274]							x
347	ENSMUSG00000044320	1700001O22Rik	RIKEN cDNA 1700001O22 gene [Source:MGI Symbol;Acc:MGI:1923631]		x		x
348	ENSMUSG00000044340	Phlpp1	PH domain and leucine rich repeat protein phosphatase 1 [Source:MGI Symbol;Acc:MGI:2138327]		x		x
349	ENSMUSG00000044477	Zfand3	zinc finger, AN1-type domain 3 [Source:MGI Symbol;Acc:MGI:1096572]							x
350	ENSMUSG00000044526	Znrf4	zinc and ring finger 4 [Source:MGI Symbol;Acc:MGI:1341258]							x
351	ENSMUSG00000044948	Wdr96	cilia and flagella associated protein 43 [Source:MGI Symbol;Acc:MGI:1289258]		x		x		x
352	ENSMUSG00000044957	Pp2d1	protein phosphatase 2C-like domain containing 1 [Source:MGI Symbol;Acc:MGI:3612067]		x		x
353	ENSMUSG00000045064	Fam164c	zinc finger, C2HC-type containing 1C [Source:MGI Symbol;Acc:MGI:1919600]		x		x		x
354	ENSMUSG00000045107	Saysd1	SAYSVFN motif domain containing 1 [Source:MGI Symbol;Acc:MGI:1914759]							x
355	ENSMUSG00000045275	Lca5l	Leber congenital amaurosis 5-like [Source:MGI Symbol;Acc:MGI:3041157]		x		x		x
356	ENSMUSG00000045521	Tssk2	testis-specific serine kinase 2 [Source:MGI Symbol;Acc:MGI:1347559]							x
357	ENSMUSG00000045620	Odf3l1	outer dense fiber of sperm tails 3-like 1 [Source:MGI Symbol;Acc:MGI:2681875]		x		x
358	ENSMUSG00000045794	4930526D03Rik	LKAAEAR motif containing 1 (IKAAEAR murine motif) [Source:MGI Symbol;Acc:MGI:2685538]		x		x
359	ENSMUSG00000045915	Ccdc42	coiled-coil domain containing 42 [Source:MGI Symbol;Acc:MGI:3045254]	x	x	x	x
360	ENSMUSG00000045983	Eif4g1	eukaryotic translation initiation factor 4, gamma 1 [Source:MGI Symbol;Acc:MGI:2384784]							x
361	ENSMUSG00000046192	Iqub	IQ motif and ubiquitin domain containing [Source:MGI Symbol;Acc:MGI:3041159]	x	x	x	x	x	x
362	ENSMUSG00000046282	Adam20	a disintegrin and metallopeptidase domain 20 [Source:MGI Symbol;Acc:MGI:2152342]		x		x
363	ENSMUSG00000046367	4931440L10Rik	MGAT4 family, member E [Source:MGI Symbol;Acc:MGI:1918251]		x		x
364	ENSMUSG00000046404	Yod1	YOD1 OTU deubiquitinating enzyme 1 homologue (S. cerevisiae) [Source:MGI Symbol;Acc:MGI:2442596]							x
365	ENSMUSG00000046668	Cxxc5	CXXC finger 5 [Source:MGI Symbol;Acc:MGI:1914643]							x
366	ENSMUSG00000046755	Kif2b	kinesin family member 2B [Source:MGI Symbol;Acc:MGI:1920720]							x
367	ENSMUSG00000046782	Ttc6	tetratricopeptide repeat domain 6 [Source:MGI Symbol;Acc:MGI:2684915]	x	x	x	x
368	ENSMUSG00000046886	Zfp474	zinc finger protein 474 [Source:MGI Symbol;Acc:MGI:1914008]		x		x
369	ENSMUSG00000047441	Antxrl	anthrax toxin receptor-like [Source:MGI Symbol;Acc:MGI:1925726]							x
370	ENSMUSG00000047502	Heatr8	maestro heat-like repeat family member 7 [Source:MGI Symbol;Acc:MGI:2685873]							x
371	ENSMUSG00000047654	Tssk6	testis-specific serine kinase 6 [Source:MGI Symbol;Acc:MGI:2148775]							x
372	ENSMUSG00000047789	Slc38a9	solute carrier family 38, member 9 [Source:MGI Symbol;Acc:MGI:1918839]							x
373	ENSMUSG00000048077	H1fnt	H1 histone family, member N, testis-specific [Source:MGI Symbol;Acc:MGI:1917319]							x
374	ENSMUSG00000048516	Adam26a	a disintegrin and metallopeptidase domain 26A (testase 3) [Source:MGI Symbol;Acc:MGI:105985]		x		x
375	ENSMUSG00000048550	Thnsl1	threonine synthase-like 1 (bacterial) [Source:MGI Symbol;Acc:MGI:2139347]		x				x
376	ENSMUSG00000048626	Klf17	Kruppel-like factor 17 [Source:MGI Symbol;Acc:MGI:2181068]							x
377	ENSMUSG00000048655	Ccdc169	coiled-coil domain containing 169 [Source:MGI Symbol;Acc:MGI:2444356]							x
378	ENSMUSG00000048686	Hmgb4	high-mobility group box 4 [Source:MGI Symbol;Acc:MGI:1916567]							x
379	ENSMUSG00000048696	Mex3d	mex3 homolog D (C. elegans) [Source:MGI Symbol;Acc:MGI:2681847]							x
380	ENSMUSG00000048772	Tmem53	transmembrane protein 53 [Source:MGI Symbol;Acc:MGI:1916027]							x
381	ENSMUSG00000048799	Cep120	centrosomal protein 120 [Source:MGI Symbol;Acc:MGI:2147298]		x
382	ENSMUSG00000049115	Agtr1a	angiotensin II receptor, type 1a [Source:MGI Symbol;Acc:MGI:87964]		x		x
383	ENSMUSG00000049154	Fam183b	family with sequence similarity 183, member B [Source:MGI Symbol;Acc:MGI:1922679]		x		x		x
384	ENSMUSG00000049295	Zfp219	zinc finger protein 219 [Source:MGI Symbol;Acc:MGI:1917140]							x
385	ENSMUSG00000049506	Sppl2c	signal peptide peptidase 2C [Source:MGI Symbol;Acc:MGI:3045264]							x
386	ENSMUSG00000049550	Clip1	CAP-GLY domain containing linker protein 1 [Source:MGI Symbol;Acc:MGI:1928401]							x
387	ENSMUSG00000049571	9330101J02Rik	cilia and flagella associated protein 46 [Source:MGI Symbol;Acc:MGI:2444387]	x	x	x	x	x	x
388	ENSMUSG00000049811	Fam161a	family with sequence similarity 161, member A [Source:MGI Symbol;Acc:MGI:1921123]	x	x	x	x
389	ENSMUSG00000050052	2610019F03Rik	testis development related protein [Source:MGI Symbol;Acc:MGI:1919398]		x				x
390	ENSMUSG00000050526	4933406M09Rik	RIKEN cDNA 4933406M09 gene [Source:MGI Symbol;Acc:MGI:3045320]		x		x
391	ENSMUSG00000050641	BC048562	cDNA sequence BC048562 [Source:MGI Symbol;Acc:MGI:3618861]		x		x
392	ENSMUSG00000050677	Ccdc96	coiled-coil domain containing 96 [Source:MGI Symbol;Acc:MGI:1913967]		x		x		x
393	ENSMUSG00000050821	Fam131a	family with sequence similarity 131, member A [Source:MGI Symbol;Acc:MGI:1925658]	x	x	x	x
394	ENSMUSG00000050860	Phospho1	phosphatase, orphan 1 [Source:MGI Symbol;Acc:MGI:2447348]		x		x			x
395	ENSMUSG00000050945	Zfp438	zinc finger protein 438 [Source:MGI Symbol;Acc:MGI:2444919]		x		x
396	ENSMUSG00000050994	9130014G24Rik	androglobin [Source:MGI Symbol;Acc:MGI:3605549]		x		x		x
397	ENSMUSG00000051113	Fam71e1	family with sequence similarity 71, member E1 [Source:MGI Symbol;Acc:MGI:1922788]							x
398	ENSMUSG00000051276	Actrt2	actin-related protein T2 [Source:MGI Symbol;Acc:MGI:1920603]							x
399	ENSMUSG00000051728	4930563D23Rik	RIKEN cDNA 4930563D23 gene [Source:MGI Symbol;Acc:MGI:1922578]							x
400	ENSMUSG00000052299	Ltn1	listerin E3 ubiquitin protein ligase 1 [Source:MGI Symbol;Acc:MGI:1926163]							x
401	ENSMUSG00000052549	Arl13a	ADP-ribosylation factor-like 13A [Source:MGI Symbol;Acc:MGI:1921698]		x		x
402	ENSMUSG00000052631	Sh2d6	SH2 domain containing 6 [Source:MGI Symbol;Acc:MGI:1918380]		x		x		x
403	ENSMUSG00000052698	Tln2	talin 2 [Source:MGI Symbol;Acc:MGI:1917799]		x		x
404	ENSMUSG00000052861	Dnahc6	dynein, axonemal, heavy chain 6 [Source:MGI Symbol;Acc:MGI:107744]		x		x
405	ENSMUSG00000052906	Ubxn8	UBX domain protein 8 [Source:MGI Symbol;Acc:MGI:1337129]							x
406	ENSMUSG00000052955	Cpvl	carboxypeptidase, vitellogenic-like [Source:MGI Symbol;Acc:MGI:1918537]		x		x
407	ENSMUSG00000053161	Wdr69	dynein assembly factor with WDR repeat domains 1 [Source:MGI Symbol;Acc:MGI:1923089]		x		x		x
408	ENSMUSG00000053194	Cib4	calcium and integrin binding family member 4 [Source:MGI Symbol;Acc:MGI:1920509]		x		x
409	ENSMUSG00000053368	Rxfp2	relaxin/insulin-like family peptide receptor 2 [Source:MGI Symbol;Acc:MGI:2153463]		x		x
410	ENSMUSG00000053868	Gm5142	predicted gene 5142 [Source:MGI Symbol;Acc:MGI:3647352]							x
411	ENSMUSG00000054033	Adam39	a disintegrin and metallopeptidase domain 39 [Source:MGI Symbol;Acc:MGI:3045694]		x		x
412	ENSMUSG00000054893	Zfp667	zinc finger protein 667 [Source:MGI Symbol;Acc:MGI:2442757]	x	x
413	ENSMUSG00000055480	Zfp458	zinc finger protein 458 [Source:MGI Symbol;Acc:MGI:3040691]							x
414	ENSMUSG00000055547	Apobec4	apolipoprotein B mRNA editing enzyme, catalytic polypeptide-like 4 (putative) [Source:MGI Symbol;Acc:MGI:1918531]		x		x
415	ENSMUSG00000055692	Tmem191c	transmembrane protein 191C [Source:MGI Symbol;Acc:MGI:107238]							x
416	ENSMUSG00000055762	Eef1d	eukaryotic translation elongation factor 1 delta (guanine nucleotide exchange protein) [Source:MGI Symbol;Acc:MGI:1913906]							x
417	ENSMUSG00000055882	Abhd16b	abhydrolase domain containing 16B [Source:MGI Symbol;Acc:MGI:3607711]		x		x
418	ENSMUSG00000055891	Ubl4b	ubiquitin-like 4B [Source:MGI Symbol;Acc:MGI:1914841]							x
419	ENSMUSG00000056617	4931429L15Rik	RIKEN cDNA 4931429L15 gene [Source:MGI Symbol;Acc:MGI:1921611]		x		x
420	ENSMUSG00000056692	D17Wsu92e	DNA segment, Chr 17, Wayne State University 92, expressed [Source:MGI Symbol;Acc:MGI:106281]							x
421	ENSMUSG00000057240	Ms4a13	membrane-spanning 4-domains, subfamily A, member 13 [Source:MGI Symbol;Acc:MGI:1920716]		x		x		x
422	ENSMUSG00000057286	St6galnac2	ST6 (alpha-N-acetyl-neuraminyl-2,3-beta-galactosyl-1,3)-N-acetylgalactosaminide alpha-2,6-sialyltransferase 2 [Source:MGI Symbol;Acc:MGI:107553]							x
423	ENSMUSG00000057963	Itpk1	inositol 1,3,4-triphosphate 5/6 kinase [Source:MGI Symbol;Acc:MGI:2446159]		x
424	ENSMUSG00000058398	Prss43	protease, serine 43 [Source:MGI Symbol;Acc:MGI:2684822]		x		x
425	ENSMUSG00000058600	Rpl30	ribosomal protein L30 [Source:MGI Symbol;Acc:MGI:98037]		x				x
426	ENSMUSG00000058670	4932411N23Rik	RIKEN cDNA 4932411N23 gene [Source:MGI Symbol;Acc:MGI:3045322]		x		x
427	ENSMUSG00000058690	Gcap14	coiled-coil serine rich 2 [Source:MGI Symbol;Acc:MGI:101859]							x
428	ENSMUSG00000059278	Lsmd1	N(alpha)-acetyltransferase 38, NatC auxiliary subunit [Source:MGI Symbol;Acc:MGI:1925554]							x
429	ENSMUSG00000059288	Cdyl	chromodomain protein, Y chromosome-like [Source:MGI Symbol;Acc:MGI:1339956]							x
430	ENSMUSG00000059343	Aldoart1	aldolase 1 A, retrogene 1 [Source:MGI Symbol;Acc:MGI:2447811]		x		x
431	ENSMUSG00000059554	Ccdc28a	coiled-coil domain containing 28A [Source:MGI Symbol;Acc:MGI:2443508]							x
432	ENSMUSG00000060002	Chpt1	choline phosphotransferase 1 [Source:MGI Symbol;Acc:MGI:2384841]							x
433	ENSMUSG00000060090	Rp2h	retinitis pigmentosa 2 homolog (human) [Source:MGI Symbol;Acc:MGI:1277953]							x
434	ENSMUSG00000060093	Hist1h4a	histone cluster 1, H4a [Source:MGI Symbol;Acc:MGI:2448419]		x
435	ENSMUSG00000060260	Pwwp2b	PWWP domain containing 2B [Source:MGI Symbol;Acc:MGI:2142008]							x
436	ENSMUSG00000060843	Ctnna3	catenin (cadherin associated protein), alpha 3 [Source:MGI Symbol;Acc:MGI:2661445]							x
437	ENSMUSG00000061533	Cep128	centrosomal protein 128 [Source:MGI Symbol;Acc:MGI:1922466]		x		x		x
438	ENSMUSG00000061707	Gm4871	predicted gene 4871 [Source:MGI Symbol;Acc:MGI:3648713]	x	x	x	x
439	ENSMUSG00000061802	Armc4	armadillo repeat containing 4 [Source:MGI Symbol;Acc:MGI:1922184]	x	x	x	x	x	x
440	ENSMUSG00000061950	Ppp4r1	protein phosphatase 4, regulatory subunit 1 [Source:MGI Symbol;Acc:MGI:1917601]							x
441	ENSMUSG00000062012	Zfp13	zinc finger protein 13 [Source:MGI Symbol;Acc:MGI:99159]		x		x
442	ENSMUSG00000062028	Irgc1	immunity-related GTPase family, cinema 1 [Source:MGI Symbol;Acc:MGI:2685948]							x
443	ENSMUSG00000062944	9130023H24Rik	RIKEN cDNA 9130023H24 gene [Source:MGI Symbol;Acc:MGI:2442738]							x
444	ENSMUSG00000062995	Ica1	islet cell autoantigen 1 [Source:MGI Symbol;Acc:MGI:96391]							x
445	ENSMUSG00000063409	Lrrc43	leucine rich repeat containing 43 [Source:MGI Symbol;Acc:MGI:2685907]		x		x		x
446	ENSMUSG00000063889	Crem	cAMP responsive element modulator [Source:MGI Symbol;Acc:MGI:88495]							x
447	ENSMUSG00000064158	Izumo1	izumo sperm-egg fusion 1 [Source:MGI Symbol;Acc:MGI:1920706]							x
448	ENSMUSG00000064225	Paqr9	progestin and adipoQ receptor family member IX [Source:MGI Symbol;Acc:MGI:1922802]							x
449	ENSMUSG00000064280	Ccdc146	coiled-coil domain containing 146 [Source:MGI Symbol;Acc:MGI:1922422]		x		x		x
450	ENSMUSG00000066196	Spag8	sperm associated antigen 8 [Source:MGI Symbol;Acc:MGI:3056295]	x	x	x	x	x	x
451	ENSMUSG00000066324	Impad1	inositol monophosphatase domain containing 1 [Source:MGI Symbol;Acc:MGI:1915720]							x
452	ENSMUSG00000066368	Actl11	actin-like 11 [Source:MGI Symbol;Acc:MGI:1914972]		x		x
453	ENSMUSG00000066383	Iqcf1	IQ motif containing F1 [Source:MGI Symbol;Acc:MGI:1921517]							x
454	ENSMUSG00000067377	Tspan6	tetraspanin 6 [Source:MGI Symbol;Acc:MGI:1926264]		x
455	ENSMUSG00000067795	4930444P10Rik	RIKEN cDNA 4930444P10 gene [Source:MGI Symbol;Acc:MGI:1923049]	x	x	x	x
456	ENSMUSG00000068747	Sort1	sortilin 1 [Source:MGI Symbol;Acc:MGI:1338015]							x
457	ENSMUSG00000069633	Pex11c	peroxisomal biogenesis factor 11 gamma [Source:MGI Symbol;Acc:MGI:1920905]		x		x
458	ENSMUSG00000070357	E030019B06Rik	cilia and flagella associated protein 46 [Source:MGI Symbol;Acc:MGI:2444387]	x	x	x	x
459	ENSMUSG00000070388	Fbxo39	F-box protein 39 [Source:MGI Symbol;Acc:MGI:3505735]							x
460	ENSMUSG00000070471	Fam194a	glutamate rich 6 [Source:MGI Symbol;Acc:MGI:3588212]		x		x		x
461	ENSMUSG00000070639	Lrrc8b	leucine rich repeat containing 8 family, member B [Source:MGI Symbol;Acc:MGI:2141353]							x
462	ENSMUSG00000070708	Gtsf1l	gametocyte specific factor 1-like [Source:MGI Symbol;Acc:MGI:1915486]							x
463	ENSMUSG00000070999	Ccin	calicin [Source:MGI Symbol;Acc:MGI:3045316]							x
464	ENSMUSG00000071015	Gm136	predicted gene 136 [Source:MGI Symbol;Acc:MGI:2684982]		x		x
465	ENSMUSG00000071104	Ccdc110	coiled-coil domain containing 110 [Source:MGI Symbol;Acc:MGI:2685018]	x	x	x	x
466	ENSMUSG00000071324	Armc2	armadillo repeat containing 2 [Source:MGI Symbol;Acc:MGI:1916449]		x		x
467	ENSMUSG00000071890	Armc11	maestro heat-like repeat family member 9 [Source:MGI Symbol;Acc:MGI:1925508]		x		x
468	ENSMUSG00000071937	Adam25	a disintegrin and metallopeptidase domain 25 (testase 2) [Source:MGI Symbol;Acc:MGI:1345157]		x		x
469	ENSMUSG00000072473	1700024G13Rik	RIKEN cDNA 1700024G13 gene [Source:MGI Symbol;Acc:MGI:1914335]		x		x
470	ENSMUSG00000072663	Spef2	sperm flagellar 2 [Source:MGI Symbol;Acc:MGI:2443727]	x	x	x	x	x	x
471	ENSMUSG00000073102	Ccdc164	dynein regulatory complex subunit 1 [Source:MGI Symbol;Acc:MGI:2685906]	x	x	x	x
472	ENSMUSG00000073650	Gm216	ciliogenesis associated TTC17 interacting protein [Source:MGI Symbol;Acc:MGI:2685062]		x		x		x
473	ENSMUSG00000073856	Iqck	IQ motif containing K [Source:MGI Symbol;Acc:MGI:3612188]		x		x
474	ENSMUSG00000074247	Dda1	DET1 and DDB1 associated 1 [Source:MGI Symbol;Acc:MGI:1913748]							x
475	ENSMUSG00000074746	Pdzd8	PDZ domain containing 8 [Source:MGI Symbol;Acc:MGI:2677270]							x
476	ENSMUSG00000074764	Sel1l2	sel-1 suppressor of lin-12-like 2 (C. elegans) [Source:MGI Symbol;Acc:MGI:2684964]	x	x	x	x
477	ENSMUSG00000074771	Ankrd5	ankyrin repeat and EF-hand domain containing 1 [Source:MGI Symbol;Acc:MGI:2441685]		x		x
478	ENSMUSG00000075296	Aldh3b2	aldehyde dehydrogenase 3 family, member B2 [Source:MGI Symbol;Acc:MGI:2147613]	x	x	x	x
479	ENSMUSG00000075302	4933404M02Rik	glutamate rich 2 [Source:MGI Symbol;Acc:MGI:1913998]	x	x	x	x
480	ENSMUSG00000075569	Rsph10b2	radial spoke head 10 homolog B (Chlamydomonas) [Source:MGI Symbol;Acc:MGI:1922386]		x		x		x
481	ENSMUSG00000076433	BC100451	cDNA sequence BC100451 [Source:MGI Symbol;Acc:MGI:1929713]		x		x		x	x
482	ENSMUSG00000076436	Oxct2a	3-oxoacid CoA transferase 2A [Source:MGI Symbol;Acc:MGI:1891061]							x
483	ENSMUSG00000076438	Oxct2b	3-oxoacid CoA transferase 2B [Source:MGI Symbol;Acc:MGI:2664115]		x		x
484	ENSMUSG00000078157	4931440F15Rik	RIKEN cDNA 4931440F15 gene [Source:MGI Symbol;Acc:MGI:2441689]		x		x
485	ENSMUSG00000078442	Ccdc105	coiled-coil domain containing 105 [Source:MGI Symbol;Acc:MGI:1918226]		x		x		x
486	ENSMUSG00000078532	Nkain1	Na+/K+ transporting ATPase interacting 1 [Source:MGI Symbol;Acc:MGI:1914399]		x
487	ENSMUSG00000078588	Ccdc24	coiled-coil domain containing 24 [Source:MGI Symbol;Acc:MGI:2685874]	x	x	x	x
488	ENSMUSG00000079105	C7	complement component 7 [Source:MGI Symbol;Acc:MGI:88235]		x		x
489	ENSMUSG00000079254	Itprip		x	x	x	x
490	ENSMUSG00000079304	4933413G19Rik	RIKEN cDNA 4933413G19 gene [Source:MGI Symbol;Acc:MGI:1918399]		x		x
491	ENSMUSG00000079334	Nat6	N-acetyltransferase 6 [Source:MGI Symbol;Acc:MGI:1888902]							x
492	ENSMUSG00000082488	1700119I11Rik	RIKEN cDNA 1700119I11 gene [Source:MGI Symbol;Acc:MGI:1925729]		x		x
493	ENSMUSG00000083012	2810453I06Rik	family with sequence similarity 220, member A [Source:MGI Symbol;Acc:MGI:1914488]							x
494	ENSMUSG00000085576	Dpy19l2	dpy-19-like 2 (C. elegans) [Source:MGI Symbol;Acc:MGI:2444662]		x		x		x
495	ENSMUSG00000090173	Fbxw10	F-box and WD-40 domain protein 10 [Source:MGI Symbol;Acc:MGI:3052463]		x		x
496	ENSMUSG00000090202	4930503B20Rik	RIKEN cDNA 4930503B20 gene [Source:MGI Symbol;Acc:MGI:1922264]		x		x
497	ENSMUSG00000090273	Prr22	proline rich 22 [Source:MGI Symbol;Acc:MGI:2685392]		x		x
498	ENSMUSG00000090291	Lrrc10b	leucine rich repeat containing 10B [Source:MGI Symbol;Acc:MGI:2685551]		x		x
499	ENSMUSG00000090369	4933411K16Rik	RIKEN cDNA 4933411K16 gene [Source:MGI Symbol;Acc:MGI:1914015]							x
500	ENSMUSG00000090457	4930571K23Rik	RIKEN cDNA 4930571K23 gene [Source:MGI Symbol;Acc:MGI:1923111]		x		x
501	ENSMUSG00000090808	Gm1758	predicted gene 1758 [Source:MGI Symbol;Acc:MGI:2686604]	x	x	x	x
502	ENSMUSG00000091017	Fam71a	family with sequence similarity 71, member A [Source:MGI Symbol;Acc:MGI:3588202]							x
503	ENSMUSG00000091415	Akd1	adenylate kinase 9 [Source:MGI Symbol;Acc:MGI:2685080]		x		x
504	ENSMUSG00000091735	Gpr62	G protein-coupled receptor 62 [Source:MGI Symbol;Acc:MGI:3525078]		x		x
505	ENSMUSG00000092518	Fam71e2	family with sequence similarity 71, member E2 [Source:MGI Symbol;Acc:MGI:3045311]							x
