# Supplementary material for: RFX2 Is a Major Transcriptional Regulator of Spermiogenesis
Source: PLoS Genet. 2015 Jul 10;11(7):e1005368. doi: 10.1371/journal.pgen.1005368 (PMC4498915; doi:10.1371/journal.pgen.1005368)
Supplement: S3 Table — (XLSX) [file pgen.1005368.s013.xlsx]

## Sheet: ChIP-seq
Table S3: GO analysis of RFX2 target genes.
Term	Background frequency	Sample frequency	Expected	+/-	P-value
Biological process
cilium morphogenesis (GO:0060271)	167	66	6.673	+	6.243e-39
cilium organization (GO:0044782)	162	65	6.473	+	1.103e-38
cilium assembly (GO:0042384)	137	58	5.474	+	1.941e-35
cell projection assembly (GO:0030031)	218	61	8.71	+	1.245e-27
cellular component assembly involved in morphogenesis (GO:0010927)	212	59	8.47	+	1.636e-26
organelle assembly (GO:0070925)	368	73	14.7	+	1.918e-24
cell projection organization (GO:0030030)	799	102	31.92	+	2.081e-20
single-organism organelle organization (GO:1902589)	1687	160	67.4	+	2.431e-20
microtubule-based movement (GO:0007018)	182	48	7.272	+	4.196e-20
microtubule-based process (GO:0007017)	466	75	18.62	+	8.714e-20
cell part morphogenesis (GO:0032990)	535	76	21.38	+	5.692e-17
cell projection morphogenesis (GO:0048858)	514	72	20.54	+	1.333e-15
organelle organization (GO:0006996)	2431	189	97.13	+	3e-15
cellular component biogenesis (GO:0044085)	1664	144	66.49	+	2.185e-14
cellular component assembly (GO:0022607)	1499	134	59.89	+	3.069e-14
cilium movement (GO:0003341)	34	20	1.358	+	3.055e-13
cellular component organization or biogenesis (GO:0071840)	4143	265	165.5	+	3.808e-12
cellular component organization (GO:0016043)	4007	257	160.1	+	9.717e-12
axonemal dynein complex assembly (GO:0070286)	16	14	0.6393	+	7.802e-11
intraciliary transport (GO:0042073)	37	18	1.478	+	2.701e-10
cell morphogenesis (GO:0000902)	727	76	29.05	+	6.319e-10
intracellular transport (GO:0046907)	981	80	39.2	+	1.937e-05
microtubule-based transport (GO:0010970)	96	20	3.836	+	3.182e-05
outer dynein arm assembly (GO:0036158)	9	8	0.3596	+	3.486e-05
cytoskeleton-dependent intracellular transport (GO:0030705)	102	20	4.075	+	8.569e-05
smoothened signaling pathway (GO:0007224)	73	17	2.917	+	9.286e-05
anatomical structure formation involved in morphogenesis (GO:0048646)	851	70	34	+	0.0001442
inner dynein arm assembly (GO:0036159)	7	7	0.2797	+	0.0001449
establishment of localization in cell (GO:0051649)	1332	95	53.22	+	0.0003848
single-organism intracellular transport (GO:1902582)	788	64	31.48	+	0.0009257
cellular localization (GO:0051641)	1693	112	67.64	+	0.00105
cellular macromolecule metabolic process (GO:0044260)	5064	269	202.3	+	0.001067
protein localization to cilium (GO:0061512)	21	9	0.8391	+	0.001843
ventricular system development (GO:0021591)	28	10	1.119	+	0.002103
epithelial cilium movement (GO:0003351)	16	8	0.6393	+	0.002722
establishment of protein localization (GO:0045184)	1029	75	41.11	+	0.004834
protein transport (GO:0015031)	958	71	38.28	+	0.005416
determination of left/right symmetry (GO:0007368)	88	16	3.516	+	0.006378
movement of cell or subcellular component (GO:0006928)	982	72	39.24	+	0.006615
cellular macromolecular complex assembly (GO:0034622)	479	43	19.14	+	0.009612
Cellular Component
cilium (GO:0005929)	433	94	17.3	+	2.88e-36
microtubule cytoskeleton (GO:0015630)	910	119	36.36	+	3.863e-26
ciliary part (GO:0044441)	244	56	9.749	+	7.707e-22
cytoskeleton (GO:0005856)	1760	164	70.32	+	5.402e-21
microtubule organizing center (GO:0005815)	495	77	19.78	+	2.47e-20
intracellular (GO:0005622)	12204	626	487.6	+	1.634e-18
ciliary basal body (GO:0036064)	88	33	3.516	+	2.692e-18
intracellular part (GO:0044424)	11978	616	478.6	+	4.506e-18
organelle part (GO:0044422)	5857	363	234	+	4.834e-18
cytoskeletal part (GO:0044430)	1181	121	47.19	+	8.743e-18
centrosome (GO:0005813)	431	67	17.22	+	2.081e-17
intracellular organelle (GO:0043229)	10464	552	418.1	+	1.565e-16
intracellular organelle part (GO:0044446)	5670	349	226.5	+	1.744e-16
organelle (GO:0043226)	11481	591	458.7	+	2.27e-16
intracellular non-membrane-bounded organelle (GO:0043232)	3337	237	133.3	+	2.416e-16
non-membrane-bounded organelle (GO:0043228)	3337	237	133.3	+	2.416e-16
motile cilium (GO:0031514)	100	29	3.996	+	5.172e-13
cytoplasm (GO:0005737)	9467	492	378.3	+	1.35e-11
cell projection (GO:0042995)	1828	142	73.04	+	3.299e-11
microtubule organizing center part (GO:0044450)	104	27	4.155	+	6.969e-11
intraciliary transport particle (GO:0030990)	33	17	1.319	+	8.536e-11
centriole (GO:0005814)	76	23	3.037	+	2.32e-10
nucleus (GO:0005634)	5971	335	238.6	+	1.267e-09
cell part (GO:0044464)	13900	653	555.4	+	3.118e-09
cell (GO:0005623)	13926	653	556.4	+	5.093e-09
intraciliary transport particle B (GO:0030992)	21	13	0.8391	+	7.609e-09
protein complex (GO:0043234)	3827	231	152.9	+	3.66e-08
ciliary transition zone (GO:0035869)	24	13	0.9589	+	3.87e-08
ciliary cytoplasm (GO:0097014)	74	20	2.957	+	6.036e-08
axoneme (GO:0005930)	74	20	2.957	+	6.036e-08
macromolecular complex (GO:0032991)	4454	255	178	+	4.633e-07
primary cilium (GO:0072372)	156	27	6.233	+	5.695e-07
microtubule (GO:0005874)	351	42	14.02	+	8.812e-07
cellular_component (GO:0005575)	20860	872	833.5	+	9.905e-07
cell projection part (GO:0044463)	873	75	34.88	+	1.092e-06
cell projection cytoplasm (GO:0032838)	101	21	4.035	+	2.088e-06
intracellular membrane-bounded organelle (GO:0043231)	9508	467	379.9	+	2.969e-06
nonmotile primary cilium (GO:0031513)	125	23	4.994	+	3.503e-06
TCTN-B9D complex (GO:0036038)	13	9	0.5194	+	5.002e-06
BBSome (GO:0034464)	8	7	0.3196	+	5.459e-05
membrane-bounded organelle (GO:0043227)	10625	501	424.5	+	0.0001871
nucleoplasm (GO:0005654)	2083	129	83.23	+	0.0005789

## Sheet: P21 RNA-seq
Table S3: GO analysis of genes downregulated in Rfx2-/- testes at P21
Term	Background frequency	Sample frequency	Expected	+/-	P-value
Upregulated Cellular component
cilium (GO:0005929)	433	11	1.127	+	1.601e-05
sperm flagellum (GO:0036126)	50	5	0.1302	+	0.0002578
motile cilium (GO:0031514)	100	6	0.2604	+	0.0002957
ciliary part (GO:0044441)	244	7	0.6353	+	0.003802
sperm part (GO:0097223)	141	5	0.3671	+	0.03839
cell projection (GO:0042995)	1828	14	4.76	+	0.2155
Downregulated Cellular component
cilium (GO:0005929)	433	12	1.866	+	0.0004363
cell projection (GO:0042995)	1828	21	7.878	+	0.03109
manchette (GO:0002177)	4	2	0.01724	+	0.1585

## Sheet: P30 RNA-seq
Table S3: GO analysis of genes downregulated in Rfx2-/- testes at P30
Term	Background frequency	Sample frequency	Expected	+/-	P-value
Down regulated Cellular component
cell projection (GO:0042995)	1828	103	48.75	+	6.214e-10
cilium (GO:0005929)	433	35	11.55	+	1.436e-05
neuron part (GO:0097458)	1204	60	32.11	+	0.003808
plasma membrane (GO:0005886)	4009	151	106.9	+	0.004512
cell projection part (GO:0044463)	873	47	23.28	+	0.006735
neuron projection (GO:0043005)	992	51	26.45	+	0.00939
somatodendritic compartment (GO:0036477)	729	41	19.44	+	0.009868
Downregulated Biological Process
cell projection organization (GO:0030030)	799	52	21.31	+	4.326e-05
cilium morphogenesis (GO:0060271)	167	21	4.453	+	6.798e-05
cilium organization (GO:0044782)	162	20	4.32	+	0.000205
cellular component assembly involved in morphogenesis (GO:0010927)	212	22	5.653	+	0.0008367
cilium assembly (GO:0042384)	137	17	3.653	+	0.002067
cilium movement (GO:0003341)	34	9	0.9067	+	0.003431
